# Supplementary material for: Cytogenetic Analysis and Molecular Marker Development for a New Wheat–Thinopyrum ponticum 1Js (1D) Disomic Substitution Line With Resistance to Stripe Rust and Powdery Mildew
Source: Front Plant Sci. 2020 Aug 21;11:1282. doi: 10.3389/fpls.2020.01282 (PMC7472378; doi:10.3389/fpls.2020.01282)
Supplement: Supplementary Table 1 — All 72 wheat EST-STS and 135 of PLUG markers used to analyze the chromosomal composition of CH10A5. [file Table_1.xlsx]

## Sheet: 467 SSR primers 
No.	Primers	Forward Tailed Primer Seq	Reverse Primer Seq	Location	Tm
1	barc169	CCGCGAACCATACAAAGGAAAC	GCTATAGAGGCGCCTTGGAGTACC	1D	55
2	barc271	CGCACCTAATATCGTAAAACAATGTA	CGCTTTCCCAGAATATTATTTGTATTGT	1D	55
3	barc10	GCGTGCCACTGTAACCTTTAGAAGA	GCGAGTTGGAATTATTTGAATTAAACAAG	2B 4B 5A 7B	52
4	barc101	GCTCCTCTCACGATCACGCAAAG	GCGAGTCGATCACACTATGAGCCAATG	2B 3B 5A 6B	52
5	barc1026	GGGGGAGATAACCATGAGATTTTC	ACGGGCTTTTAATCTGTGGGAGTTC	2B 6A	55
6	barc1027	GCGCCGTAATAACTTGGTCCCATCTCAG	GTTGGTTCTCTTCTTCCGTGGACTT	3B 6A	55
7	barc108	GCGGGTCGTTTCCTGGAAATTCATCTAA	GCGAAATGATTGGCGTTACACCTGTTG	7AL	50
8	barc1090	CGCTCCAATGATGACACC	CGGAAGGAAGAAGAAGAAGA	1DL	52
9	barc1103	CCCCTTCCGCTCGTTGCTAGATTACTC	CGCATCACCCATCCAGCACTCTACC	3B 5B 6A	58
10	barc111	GCGGTCACCAGTAGTTCAACA	GCGTATCCCATTGCTCTTCTTCACTAAC	7D	50
11	barc1138	GCGGTCACCAGTAGTTCAACA	GCGTATCCCATTGCTCTTCTTCACTAAC	2A	50
12	barc1177	GGAGCTTACCAAGGACTTTGACA	CCCACTCTATTCTCTCGCATCTCTT	3A 6A 7A	52
13	barc119	CACCCGATGATGAAAAT	GATGGCACAAGAAATGAT	1A 1B 1D 3D	55
14	barc121	ACTGATCAGCAATGTCAACTGAA	CCGGTGTCTTTCCTAACGCTATG	6D 7A 7D	50
15	barc123	GGCCGAATTGAAAAAGCC	CCTGCCGTGTGCCGACTA	6D 7B	52
16	barc124	TGCACCCCTTCCAAATCT	TGCGAGTCGTGTGGTTGT	2A 2B 2D 5A	52
17	barc125	GCGTCGAGGGTAAAACAACATAT	GTAGCGTCAGTGCTCACACAATGA	2B 3D 4B 5A 7D	52
18	barc126	CCATTGAAACCGGATTTGAGTCG	CGTTCCATCCGAAATCAGCAC	7D	55
19	barc126	CCATTGAAACCGGATTTGAGTCG	CGTTCCATCCGAAATCAGCAC	7DS	52
20	barc127	TGCATGCACTGTCCTTTGTATT	AAGATGCGGGCTGTTTTCTA	6B 7A	52
21	barc13	GCAGGAACAACCACGCCATCTTAC	GCGTCGCAATTTGAAGAAAATCATC	2BS	52
22	barc130	CGGCTAGTAGTTGGAGTGTTGG	ACCGCCTCTAGTTATTGCTCTC	5DS	52
23	barc134	CCGTGCTGCAAATGAACAC	AGTTGCCGGTTCCCATTGTCA	6BL	52
24	barc137	GGCCCATTTCCCACTTTCCA	CCAGCCCCTCTACACATTTT	1BS	52
25	barc138	CTCGATTCGCCGTCAG	GTGGGGGAAGAAGAAACC	2A 4A	50
26	barc140	CGCCAACACCTACCATT	TTCTCCGCACTCACAAAC	5BL	52
27	barc145	GCAGCCTCGAATCACA	GGGGTGTTGAAGATGA	1A 2D 3B	52
28	barc146	AAGGCGATGCTGCAGCTAAT	GGCAATATGGAAACTGGAGAGAAAT	6A 6B 6D	52
29	barc147	GCGCCATTTATTCATGTTCCTCAT	CCGCTTCACATGCAATCCGTTGAT	2B 3B	52
30	barc148	GCGCAACCACAATGTATGCT	GGGGTGTTTTCCTATTTCTT	1A 1D 3A 4D 5B	52
31	barc149	ATTCACTTGCCCCTTTTAAACTCT	GAGCCGTAGGAAGGACATCTAGTG	1D	50
32	barc149	ATTCACTTGCCCCTTTTAAACTCT	GAGCCGTAGGAAGGACATCTAGTG	1DS	50
33	barc151	TGAGGAAAATGTCTCTATAGCATCC	CGCATAAACACCTTCGCTCTTCCACTC	5A 7A	55
34	barc152	CTTCCTAAAATCGGGCAACCGCTTGTTG	GCGTAATGATGGGAGTGGCTATAGGGCAGTT	1DS	50
35	barc154	GTAATTCCGGTTCCACTTGACATT	GGATGGGCAGCTTCAAGGTATGTT	7A 7D	50
36	barc162.2	GCGTTTAAAGACAAGGTGGTAGGTATT	GCGTGTCCCATCATGCATAGA	1DL	50
37	barc163	GCGTGTTTTAAGGTATTTTCCATTTTCT	GCGCATCCTGTTCCTCCATTCATA	4BL	50
38	barc168	GCGATGCATATGAGATAAGGAACAAATG	GCGGCTCTAAGGCGGTTTCAAAT	2D	50
39	barc170	CGCTTGACTTTGAATGGCTGAACA	CGCCCACTTTTTACCTAATCCTTTTGAA	4AL	50
40	barc172	GCGAAATGTGATGGGGTTTATCTA	GCGATTTGATTTAACTTTAGCAGTGAG	5B 7B 7D	50
41	barc173	GGGGATCCTTCAACAATAACA	GCGAGATGGCATTTTTAAATAAAGAGAC	3B 6D	50
42	barc174	TGGCATTTTTCTAGCACCAATACAT	GCGAACTGGACCAGCCTTCTATCTGTTC	1B 4B 7A	52
43	barc175	GCGTAACAGAAGCGGAGAAAGC	GCGAATCATTTAGTGTTAGGTGGCAGTG	6D	55
44	barc175	GCGTAACAGAAGCGGAGAAAGC	GCGAATCATTTAGTGTTAGGTGGCAGTG	6DL	55
45	barc176	GCGAAAGCCATCAAACACTATCCAACT	GGTAACTAAGCACGTCACAAGCATAAA	1AS 7BL	50
46	barc18	CGCTTCCCATAACGCCGATAGTAA	CGCCCGCATCATGAGCAATTCTATCC	2B 6B	52
47	barc180	GCGATGCTTGTTTGTTACTTCTC	GCGATGGAACTTCTTTTTGCTCTA	3B 5A 6B 7A	52
48	barc182	CCATGGCCAACAGCTCAAGGTCTC	CGCAAAACCGCATCAGGGAAGCACCAAT	7BL	58
49	barc183	CCCGGGACCACCAGTAAGT	GGATGGGGAATTGGAGATACAGAG	2B 6D	58
50	barc184	TTCGGTGATATCTTTTCCCCTTGA	CCGAGTTGACTGTGTGGGCTTGCTG	4A 5B 7D	58
51	barc186	GGAGTGTCGAGATGATGTGGAAAC	CGCAGACGTCAGCAGCTCGAGAGG	5AL	58
52	barc187	GTGGTATTTCAGGTGGAGTTGTTTTA	CGGAGGAGCAGTAAGGAAGG	1BL	55
53	barc188	CGTGAGATCATGTTATCAGGACAAG	GCGTTGAAAGGTGTTAGTGGGATGG	1BL	58
54	barc195	CCCACATGTCATTGGCTGTTTAA	GCCCGGCCCAGAACGATTTAAATG	6A 7A	50
55	barc196	GGTGGGTTTTATCGAATAGATTTGCT	GCGTTTCGTCAAGATTAATGCAGGTTT	6DS	50
56	barc20	GCGATCCACACTTTGCCTCTTTTACA	GCGATGTCGGTTTTCAGCCTTTT	4B 7B	53
57	barc201	GCGTTACTAGCCCAGGATTTACATT	GCGTCGATGTGAGTAGCGGGAAAC	6AL	52
58	barc204	CGCAGAAGAAAAACCTCGCAGAAAAACC	CGCAGTGTATCCAAATGGGCAAGC	1A 6A 6D	52
59	barc21	GCGTCTTCCGGTTTTGTTTACTTTTC	GCGTTAGGGCTATGGCGGTGTG	7D	52
60	barc212	GGCAACTGGAGTGATATAAATACCG	CAGGAAGGGAGGAGAACAGAGG	2AS	52
61	barc228	CCCTCCTCTCTTTAGCCATCC	GCACGTACTATTCGCCTTCACTTA	2D	60
62	barc228	CCCTCCTCTCTTTAGCCATCC	GCACGTACTATTCGCCTTCACTTA	2DL	58
63	barc229	GGCCGCTGGGGATTGCTATGAT	TCGGGATAAGGCAGACCACAT	1D 3B	58
64	barc232	CGCATCCAACCATCCCCACCCAACA	CGCAGTAGATCCACCACCCCGCCAGA	5A 5B 5D	65
65	barc24	CGCCTCTTATGGACCAGCCTAT	GCGGTGAGCCATCGGGTTACAAAG	6BL	53
66	barc240	AGAGGACGCTGAGAACTTTAGAGAA	GCGATCTTTGTAATGCATGGTGAAC	1A 1B 1D 5B	50
67	barc267	GCGTGCTTTTTATTTTTGTGGACATCTT	GCGAATAATTGGTGGGTGAAACA	7BS	55
68	barc28	CTCCCCGGCTAGTGACCACA	GCGGCATCTTTCATTAACGAGCTAGT	1A 5B	55
69	barc32	GCGTGAATCCGGAAACCCAATCTGTG	TGGAGAACCTTCGCATTGTGTCATTA	5B 7B	52
70	barc361	TGCAGGCTAGATTGGGCGACGAT	GTGGGGCCTAGGCAGTGGACG	2B 5D	60
71	barc37	CAGCGCTCCCCGACTCAGATCCTT	GCGCCATGTTTCTTTTATTACTCACTTT	6AL	55
72	barc42	GCGACTCCTACTGTTGATAGTTC	GCGTTCTTTTATTACTCATTTTGCAT	3D	50
73	barc45	CCCAGATGCAATGAAACCACAAT	GCGTAGAACTGAAGCGTAAAATTA	2B 3A	52
74	barc49	GTCCCACCAAATTAACAGCTCCTA	AGGCGCAGTGCTCGAAGAATATTAT	5D 7A	55
75	barc5	GCGCCTGGACCGGTTTTCTATTTT	GCGTTGGGAATTCCTGAACATTTT	2A 6D 7D	52
76	barc53	GCGTCGTTCCTTTGCTTGTACCAGTA	GCGCGTCCTTCCAATGCAGAGTAGA	7DL	58
77	barc54	GCGAACAGGAGGACAGAGGGCACGAGAG	GCGCTTTCCCACGTTCCATGTTTCT	3A 6D	60
78	barc55	GCGGTCAACACACTCCACTCCTCTCTC	CGCTGCTCCCATTGCTCGCCGTTA	1B 2B 5B	55
79	barc59	GCGTTGGCTAATCATCGTTCCTTC	AGCACCCTACCCAGCGTCAGTCAAT	2D 5B	55
80	barc60	CATGCTCACAAAACCCACAAGACT	CTCGAAAGGCGGCACCACTA	1B 4B	58
81	barc66	CGCGATCGATCTCCCGGTTTGCT	GGGAAGAGGACCAAGGCCACTA	1D 2B 7D	55
82	barc68	CGATGCCAACACACTGAGGT	AGCCGCATGAAGAGATAGGTAGAGAT	3B 3D 4B 6B	55
83	barc7	GCGAAGTACCACAAATTTGAAGGA	CGCCATCTTACCCTATTTGATAACTA	2BS	50
84	barc70	GCGAAAAACGATGCGACTCAAAG	GCGCCATATAATTCAGACCCACAAAA	4A 7A 7D	55
85	barc71	GCGCTTGTTCCTCACCTGCTCATA	GCGTATATTCTCTCGTCTTCTTGTTGGTT	3DL	55
86	barc73	GCGTGTCGTGCTTGTTCTCGGTTCTCAG	CGCTATTTGCCGCCACCTCCATCA	3BS	60
87	barc74	GCGCTTGCCCCTTCAGGCGAG	CGCGGGAGAACCACCAGTGACAGAGC	5BL	60
88	barc76	ATTCGTTGCTGCCACTTGCTG	GCGCGACACGGAGTAAGGACACC	2A 6B 7D	58
89	barc77	GCGTATTCTCCCTCGTTTCCAAGTCTG	GTGGGAATTTCTTGGGAGTCTGTA	3BL	55
90	barc78	CTCCCCGGTCAAGTTTAATCTCT	GCGACATGGGAATTTCAGAAGTGCCTAA	4AL	55
91	barc8	GCGGGAATCATGCATAGGAAAACAGAA	GCGGGGGCGAAACATACACATAAAAACA	1BS	50
92	barc80	GCGAATTAGCATCTGCATCTGTTTGAG	CGGTCAACCAACTACTGCACAAC	1BL	52
93	barc81	GCGCTAGTGACCAAGTTGTTATATGA	GCGGTTCGGAAAGTGCTATTCTACAGTAA	1BL	52
94	barc85	GCGAACGCTGCCCGGAGGAATCA	GCGTCGCAGATGAGATGGTGGAGCAAT	7BS	62
95	barc87	GCTCACCGGGCATTGGGATCA	GCGATGACGAGATAAAGGTGGAGAAC	3B 7D	55
96	barc88	AGGCCTAGAGACTCAAAGCTG	GCGCTCTTCATCAACACATTCCTCATCG	5BL	55
97	barc89	GGGCGCGGCACCAGCACTACC	CTCCGAGGCCACCGAAGACAAGATG	5BL	62
98	barc90	GCGCTTGGGTTGCTTCGAGGAGGACA	CGCAATCCTCTTCCCCGTGGCATAG	2D 4B 7B	62
99	barc92	GCGGTTGTGATGTGCTGAAAGATGAATGT	GCGTGGGCTGTTTCTTCCTTTTGTTTTC	2B 3B 5A	50
100	barc93	GCCGGACGGATTTAGGTGGAGGAGA	CGCAACCTCACCATCACCGCCTCATC	4D 5D	60
101	barc95	GGGGTGTGGTTGTTTGTAAGG	TGCGAATTCTATATACGATCTTGAGC	2D 7B	52
102	barc96	AAGCCTTGTTGTTCCGTATTATT	GCGGTTTATATTTTGTGGTTGAGCATTTT	5B 6D	48
103	barc98	CCGTCCTATTCGCAAACCAGATT	GCGGATATGTTCTCTAACTCAAGCAATG	2B 4D	55
104	barc99	CGCATTCTTTCGCATTCTCTGTCATA	CGCATACTGTGTCGTGTTCCTGGTTTAGA	1DL	50
105	cfa2028	TGGGTATGAAAGGCTGAAGG	ATCGCGACTATTCAACGCTT	7AS	60
106	cfa2049	TAATTTGATTGGGTCGGAGC	CGTGTCGATGGTCTCCTTG	7AS	60
107	cfa2070	TCTGAACCCTTGATTTTCCG	TTACTGGCAAGCCAGAACTGT	5BL	60
108	cfa2104	CCTGGCAGAGAAAGTGAAGG	AGTCGCCGTTGTATAGTGCC	5A 5D	60
109	cfa2129	GTTGCACGACCTACAAAGCA	ATCGCTCACTCACTATCGGG	1BS	61
110	cfa2141	GAATGGAAGGCGGACATAGA	GCCTCCACAACAGCCATAAT	5A 5D	60
111	cfa2147	TCATCCCCTACATAACCCGA	ATCGTGCACCAAGCAATACA	1D	60
112	cfa2170	TGGCAAGTAACATGAACGGA	ATGTCATTCATGTTGCCCCT	1D 3A 3B	60
113	cfa2174	ACGGCATCACAGGTTAAAGG	GGTCTTTGCACTGCTAGCCT	4A 7A 7B 7D	60
114	cfa2190	CAGTCTGCAATCCACTTTGC	AAAAGGAAACTAAAGCGATGGA	5AS	60
115	cfa2257	GATACAATAGGTGCCTCCGC	CCATTATGTAAATGCTTCTGTTTGA	7A 7B	60
116	cfa2262	ACAATGTGGAGATGGCACAA	TACCAGCTGCACTTCCATTG	2D 3A	60
117	cfa2293	TGGGACTTTGTTGGATTTGTT	CGCCCTTGTTTGTATTGGTT	2A 7A	60
118	CFD0063	TCCTGAGGATGTTGAGGACC	GAGAGAGGCGAAACATGGAC	1D	58
119	CFD0083	AAGGATGGAGAGGACCCCTA	GGAGGTGGAGCAACCTATCA	1D	60
120	CFD0092	CTTGTTGATCTCCTTCCCCA	TTCTCTCATGACGGCAACAC	1D	60
121	cfd106	ACGGGTGGTTTTGCTCAGT	ACTCCACCAGCGGAGAAATA	4DS	60
122	cfd116	TTTGCCCATTACAACAAGCA	CAAGCAGCACCTCATGACAG	2D	60
123	cfd12	GTTACCCAAACCTGCCCTTT	CTACGAGTCGGGATCAGCAT	5A 5D	60
124	cfd13	CCACTAACCAAGCTGCCATT	TTTTTGGCATTGATCTGCTG	6B 6D	60
125	cfd132	CAAATGCTAATCCCCGCC	TGTAAACAAGGTCGCAGGTG	6DS	60
126	cfd14	CCACCGGCCAGAGTAGTATT	TCCTGGTCTAACAACGAGAAGA	7DS	60
127	cfd141	CGTAAAGATCCGAGAGGGTG	TCCGAGGTGCTACCTACCAG	3D	60
128	cfd15	CTCCCGTATTGAGCAGGAAG	GGCAGGTGTGGTGATGATCT	1A 1D	60
129	cfd152	TGGAAGTCTGGAACCACTCC	GCAACCAGACCACACTCTCA	3D	60
130	cfd160	CCACTACTGCGGCTAGGTCT	CTTTTCCGTGTCTCCCTAGC	2D	60
131	cfd161	GTAAGGCATCTTCGCGTCTC	CCATGATAGATTTGGACGGG	2DL	60
132	cfd18	CATCCAACAGCACCAAGAGA	GCTACTACTATTTCATTGCGACCA	5D	60
133	cfd188	AATGGCTTCACTGTTTGCCT	AAATGGTCCCAGCATTCAAG	6D	60
134	cfd189	GCTAAAGCCACATAGGACGG	GCACAAGATTTTGCAAGGCT	5D	60
135	cfd19	TACGCAGGTTTGCTGCTTCT	GGAGTTCACAAGCATGGGTT	1DL	60
136	cfd190	CAATCAGAAGCGCCATTGTT	CCCTGATGTTTTCTTTTTCTCC	6B 6D	60
137	cfd2	GGTTGCAGTTTCCACCTTGT	CATCTATTGCCAAAATCGCA	2A 2D 3A 3D 4A 5B 5D 1BS	60
138	cfd201	ACAAGACCACACCTCCAAGG	CGGTTTGGGTTTTGTGATCT	3D	60
139	cfd21	CCTCCATGTAGGCGGAAATA	TGTGTCCCATTCACTAACCG	1DS 7DS	60
140	cfd211	AGAAGACTGCACGCAAGGAT	TGCACTAAAGCATCTTCGTGTT	3DL	60
141	cfd219	GGCCCATCTGTCATTGACTT	CAGCTTGTGTTGCTCGCTTA	5B 3D	60
142	cfd23	TAGCAGTAGCAGCAGCAGGA	GCAAGGAAGAGTGTTCAGCC	4D	60
143	cfd233	GAATTTTTGGTGGCCTGTGT	ATCACTGCACCGACTTTTGG	2DL	60
144	cfd287	TCAAGAAGATGCGTTCATGC	GGGAGCTTTCCCTAGTGCTT	6D	60
145	cfd29	GGTTGTCAGGCAGGATATTTG	TATTGATAGATCAGGGCGCA	5DL	60
146	cfd31	GCACCAACCTTGATAGGGAA	GTGCCTGATGATTTTACCCG	4A 7A 7D	60
147	cfd34	GGAAGAACCGCAACAGACAT	GCATCTTCTCCTCCCTCCTC	3D	60
148	cfd35	GGGATGACACATAACGGACA	ATCAGCGGCGCTATAGTACG	3D	60
149	cfd36	GCAAAGTGTAGCCGAGGAAG	TTAGAGTTTTGCAGCGCCTT	2A 2D	60
150	cfd39	CCACAGCTACATCATCTTTCCTT	CAAAGTTTGAACAGCAGCCA	4B 4D 5A	60
151	cfd4	TGCTCCGTCTCCGAGTAGAT	GGGAAGGAGAGATGGGAAAC	3B 3D	60
152	cfd40	GCGACAAGTAATTCAGAACGG	CGCTTCGGTAAAGTTTTTGC	5A 5D	60
153	cfd42	AGGTTCTAGGGGGCATGTCT	GCTCTCAATGACTGCACTGG	6D	60
154	cfd46	TGGTGGTATAGTCGTTGGAGC	CCACACACACACACCATCAA	7DS	60
155	cfd48	ATGGTTGATGGTGGGTGTTT	ATGTATCGATGAAGGGCCAA	1B 1D	60
156	cfd49	TGAGTTCTTCTGGTGAGGCA	GAATCGGTTCACAAGGGAAA	6DS	60
157	cfd51	GGAGGCTTCTCTATGGGAGG	TGCATCTTATCCTGTGCAGC	2D	60
158	cfd55	CCAGTAGCCGGCCCTACTAT	GCACGAGATACGGACAATCA	3D	60
159	cfd56	TGGTGGTATAGTCGTTGGAGC	CCACACACACACACCATCAA	2B 2D	60
160	cfd57	ATCGCCGTTAACATAGGCAG	TCACTGCTGTATTTGCTCCG	5D	60
161	cfd59	ATGGTTGATGGTGGGTGTTT	ATGTATCGATGAAGGGCCAA	1A 1B 1D	60
162	cfd61	ATTCAAATGCAACGCAAACA	GTTAGCCAAGGACCCCTTTC	1DS	60
163	cfd62	CAAGAGCTGACCAATGTGGA	ACGGCGGTGAGATGAG	2D 3A 3D 7A	60
164	cfd63	TCCTGAGGATGTTGAGGACC	GAGAGAGGCGAAACATGGAC	1DL	60
165	cfd65	AGACGATGAGAAGGAAGCCA	CCTCCCTTGTTTTTGGGATT	1A 1B 1D 2D	60
166	cfd66	AGGTCTTGGTGGTTTTGGTG	TTTTCACATGCCCACAGTTG	7D	60
167	cfd67	GCGGACAAATTGAGCCTTAG	TGTGCGTGTGTGTGTGTTTT	5D	60
168	cfd69	AAATACCTTGAATTGTGAGCTGC	TCTGTTCATCCCCAAAGTCC	7DL	60
169	cfd7	AGCTACCAGCCTAGCAGCAG	TCAGACACGTCTCCTGACAAA	5B 5D	60
170	cfd71	CAATAAGTAGGCCGGGACAA	TGTGCCAGTTGAGTTTGCTC	4A 4D	60
171	cfd72	CTCCTTGGAATCTCACCGAA	TCCTTGGGAATATGCCTCCT	1DS	60
172	cfd73	GATAGATCAATGTGGGCCGT	AACTGTTCTGCCATCTGAGC	2B 2D	60
173	cfd75	GCATAAACTTGGACCCTGGA	GCTAAGCCACGCTACCACTC	6D	60
174	cfd76	GCAATTTCACACGCGACTTA	CGCTCGACAACATGACACTT	6D	60
175	cfd78	ATGAAATCCTTGCCCTCAGA	TGAGATCATCGCCAATCAGA	5D	60
176	cfd8	ACCACCGTCATGTCACTGAG	GTGAAGACGACAAGACGCAA	5D	60
177	cfd81	TATCCCCAATCCCCTCTTTC	GTCAATTGTGGCTTGTCCCT	4D 5D 7B	60
178	cfd83	AAGGATGGAGAGGACCCCTA	GGAGGTGGAGCAACCTATCA	1DS	60
179	cfd84	GTTGCCTCGGTGTCGTTTAT	TCCTCGAGGTCCAAAACATC	4DL	60
180	cfd86	TTAATGAGCGTCAGTACTCCC	GCAACCATGTTTAAGCCGAT	2A 5B 5D	60
181	cfd9	TTGCACGCACCTAAACTCTG	CAAGTGTGAGCGTCGG	3D	60
182	cfd92	CTTGTTGATCTCCTTCCCCA	TTCTCTCATGACGGCAACAC	1DS	60
183	cft3021	GTCTCCATGACAAGGAGGGA	TGAAACCTCAAAGGGAAAGA	3B	60
184	gdm101	GTTGCCTCGGTGTCGTTTAT	TCCTCGAGGTCCAAAACATC	1B 2A 5B	55
185	gdm111	TTAATGAGCGTCAGTACTCCC	GCAACCATGTTTAAGCCGAT	1DL	60
186	gdm113	CTTGTTGATCTCCTTCCCCA	TTCTCTCATGACGGCAACAC	6B	55
187	gdm118	GTCTCCATGACAAGGAGGGA	TGAAACCTCAAAGGGAAAGA	5DL	55
188	gdm133	ACGATTCATAACACAGCGCA	TGAGAACAATTTCACGGCTG	4D 5B 5D	60
189	gdm138	CATGAGCCGATTCAGCG	CGCTTAAATTGAAGTACCGC	5B 5D	50
190	gdm145	TGAAGGACAAATCCCTGCAT	TCCCACCTTTTTGCTGTAGA	4A 7D	55
191	gdm146	ATCCTGACGGCCACCAC	CAAAGCCTGCGATACATCAA	5BS	60
192	gdm153	TATAGGCAAATTAATTAAGACG	ATCTTTATGTGAGTACACTGC	5D	50
193	gdm19	GCGTTCGAGTGACTTCCAAT	ATTGACAGCAGATGGCAGTG	1DL	55
194	gdm28	ATCTGACTTCATGGTTTATAT	TCAAGAATGAAGACATAGTT	1BS	50
195	gdm33	GGCTCAATTCAACCGTTCTT	TACGTTCTGGTGGCTGCTC	1BS 1A 1B 1D	60
196	gdm36	ATGCAAAGGAATGGATTCAA	CAAATCCGCATCCAGAAAAT	1BS	55
197	gdm38	CAAAATGAAGCATGAAGAGG	CAGCACATAGCTTTGGTCTT	1B 3D	55
198	gdm63	GCCCCCTATTCCATAGGAAT	CCTTTTGATGGTGCATAGGA	5D	60
199	gdm67	AAGCAAGGCACGTAAAGAGC	CTCGAAGCGAACACAAAACA	7D	60
200	gdm72	TGGTTTTCTCGAGCATTCAA	TGCAACGATGAAGACCAGAA	3D	60
201	gdm72	TGGTTTTCTCGAGCATTCAA	TGCAACGATGAAGACCAGAA	3DS	60
202	Glu-D3	AACTAGTTAGCACCAATCCAT	TCCTTGACATGTCCATCGAG	1D	60
203	gpw1082	GGGGCTAATCTGACCATCAA	CACCATCACCATGGAACAAG	5BL	60
204	gpw2162	GAAATCCCTAACCTGTCCCG	GTCTTCCGGGTAATCCCAAT	1DS	60
205	gpw3035	TGTGTCCTCTTTCTCAGCCA	AACTCAAGCCCTGCAAATGT	5BL	60
206	gpw3124	TTATGCCTCAAGAGAGAGA	AAGGAGTCAGAACTGAACAA	5A 5B	60
207	gpw3191	GTCAAGGGGATCGGGGAG	CGTAACACACTCGCAAAATCC	5BL	60
208	gpw3193	CTGGCAGATGTGTCTTGGG	TCAGCTTTTATGTTTGCCCC	5BL	60
209	gpw358	TGGCTCCATTGCTACTGTTT	GCATGGGCTACCAATTCACC	5BL	60
210	gpw5195	CGACTCTCGCTTCAGCTTG	GGTTCTTCACGCCATTGATT	1BS	60
211	gpw5206	AGGCGAGTAGTTGGGTTGG	AGCAGAGGAGGGTGAAGACA	5BL	60
212	gpw5253	TGCTTCTGCCTGGTTTTTCT	GGATGCTGACGTGTGAATTG	1DS	60
213	gpw5260	CCCTCTTCACTTCGCTTCAC	TGCCTTCTTCATCGCCTC	1DL	60
214	gpw7109	ATTCGACAACTTCGGGGAG	TGCAACGCAAACACTACACA	1DS	60
215	gpw7244	CGCCTCATAGGAATGCTGTT	TGCTGTTGCAGTTGCTGTAGT	5BL 5D	60
216	gpw7296	GACGGTGATCCAGTTGCC	TCAGGTCGTTCAGGGCTC	1DL	60
217	gpw7309	AGTTTCTGTTGAGCACTCCCA	CAACATCCAGCATTACCTTACA	5BL	60
218	gpw7346	CCTTGACCACCTCATCGC	TCGTTTAGCATCACGAGCC	5BL	60
219	gpw7419	GTGAGATCGCTTCCGTCTGT	CTTGATCCTCCGCACCTG	5BL	60
220	gpw7422	ATCGACACCAAACGCCTCT	TGCTTGTGCGAGTAAAGTGG	1BS	60
221	gpw7574	CCGATTGCTACACCGAAGTT	TGTTTGCATTCTCACAGGTAGC	5BL	60
222	gpw7812	ACTGTCCTCGATTGTGTGTCC	CTTTATCAGGCATGGAACTGC	1BS	60
223	gpw8092	GAAGCCGTAGCAGCGTGT	AGTTGATCCTCCCCGAGC	5BL	60
224	gpw95002	AAAAATGCAAGAACGGCG	GGTCAGGAGATGACGTGGTT	5B	60
225	GWM0147	AGAACGAAAGAAGCGCGCTGAG	ATGTGTTTCTTATCCTGCGGGC	1D
226	GWM0337	CCTCTTCCTCCCTCACTTAGC	TGCTAACTGGCCTTTGCC	1D
227	GWM0458	AATGGCAATTGGAAGACATAGC	TTCGCAATGTTGATTTGGC	1D
228	gwm106	CTGTTCTTGCGTGGCATTAA	AATAAGGACACAATTGGGATGG	1DS	60
229	gwm11	GGATAGTCAGACAATTCTTGTG	GTGAATTGTGTCTTGTATGCTTCC	1BS	50
230	gwm121	TCCTCTACAAACAAACACAC	CTCGCAACTAGAGGTGTATG	5D 7D	50
231	gwm130	AGCTCTGCTTCACGAGGAAG	CTCCTCTTTATATCGCGTCCC	2B 4R 7A 7D	60
232	gwm146	CCAAAAAAACTGCCTGCATG	CTCTGGCATTGCTCCTTGG	7BL	60
233	gwm159	GGGCCAACACTGGAACAC	GCAGAAGCTTGTTGGTAGGC	5B 5D	60
234	gwm18	TGGCGCCATGATTGCATTATCTTC	GGTTGCTGAAGAACCTTATTTAGG	1BL 4B	50
235	gwm193	CTTTGTGCACCTCTCTCTCC	AATTGTGTTGATGATTTGGGG	6BL	60
236	gwm233	TCAAAACATAAATGTTCATTGGA	TCAACCGTGTGTAATTTTGTCC	7A 7B	50
237	gwm273	ATTGGACGGACAGATGCTTT	AGCAGTGAGGAAGGGGATC	1BS 6B	55
238	gwm276	ATTTGCCTGAAGAAAATATT	AATTTCACTGCATACACAAG	7A 7B	55
239	gwm282	TTGGCCGTGTAAGGCAG	TCTCATTCACACACAACACTAGC	7AL	55
240	gwm285	ATGACCCTTCTGCCAAACAC	ATCGACCGGGATCTAGCC	3BS	60
241	gwm291	CATCCCTACGCCACTCTGC	AATGGTATCTATTCCGACCCG	5AL	60
242	gwm302	GCAAGAAGCAACAGCAGTAAC	CAGATGCTCTTCTCTGCTGG	7BL	60
243	gwm311	TCACGTGGAAGACGCTCC	CTACGTGCACCACCATTTTG	2A 2B 2D 6B	60
244	gwm312	ATCGCATGATGCACGTAGAG	ACATGCATGCCTACCTAATGG	2AL	60
245	gwm320	CGAGATACTATGGAAGGTGAGG	ATCTTTGCAAGGATTGCCC	2D 2R	55
246	gwm339	AATTTTCTTCCTCACTTATT	AAACGAACAACCACTCAATC	2AL	50
247	gwm340	GCAATCTTTTTTCTGACCACG	ACGAGGCAAGAACACACATG	3B 6R	60
248	gwm349	GGCTTCCAGAAAACAACAGG	ATCGGTGCGTACCATCCTAC	2DL	55
249	gwm350	ACCTCATCCACATGTTCTACG	GCATGGATAGGACGCCC	4A 7A 7D	55
250	gwm358	AAACAGCGGATTTCATCGAG	TCCGCTGTTGTTCTGATCTC	2D 5D	55
251	gwm359	CTAATTGCAACAGGTCATGGG	TACTTGTGTTCTGGGACAATGG	2AS	55
252	gwm413	TGCTTGTCTAGATTGCTTGGG	GATCGTCTCGTCCTTGGCA	1A 1BS	55
253	gwm427	AAACTTAGAACTGTAATTTCAGA	AGTGTGTTCATTTGACAGTT	6AL	50
254	gwm43	CACCGACGGTTTCCCTAGAGT	GGTGAGTGCAAATGTCATGTG	4A 7B	60
255	gwm455	ATTCGGTTCGCTAGCTACCA	ACGGAGAGCAACCTGCC	2D 6B 2AL	55
256	gwm469	CAACTCAGTGCTCACACAACG	CGATAACCACTCATCCACACC	1B 5D 6D	60
257	gwm484	ACATCGCTCTTCACAAACCC	AGTTCCGGTCATGGCTAGG	2DS	55
258	gwm494	ATTGAACAGGAAGACATCAGGG	TTCCTGGAGCTGTCTGGC	1B	60
259	gwm498	GGTGGTATGGACTATGGACACT	TTTGCATGGAGGCACATACT	1A 1BL	55
260	gwm512	AGCCACCATCAGCAAAAATT	GAACATGAGCAGTTTGGCAC	2AS	60
261	gwm515	AACACAATGGCAAATGCAGA	CCTTCCTAGTAAGTGTGCCTCA	2A 2D	60
262	gwm518	AATCACAACAAGGCGTGACA	CAGGGTGGTGCATGCAT	6BS	55
263	gwm533	AAGGCGAATCAAACGGAATA	GTTGCTTTAGGGGAAAAGCC	3B 3D	60
264	gwm539	CTGCTCTAAGATTCATGCAACC	GAGGCTTGTGCCCTCTGTAG	2DL	60
265	gwm573	AAGAGATAACATGCAAGAAA	TTCAAATATGTGGGAACTAC	7A 7B	50
266	gwm577	ATGGCATAATTTGGTGAAATTG	TGTTTCAAGCCCAACTTCTATT	7BL	55
267	gwm595	GCATAGCATCGCATATGCAT	GCCACGCTTGGACAAGATAT	5AL	60
268	gwm63	TCGACCTGATCGCCCCTA	CGCCCTGGGTGATGAATAGT	7AL	60
269	gwm635	TTCCTCACTGTAAGGGCGTT	CAGCCTTAGCCTTGGCG	7A 7B 7D	60
270	gwm642	ACGGCGAGAAGGTGCTC	CATGAAAGGCAAGTTCGTCA	1DL	60
271	gwm654	TGCTGATGTTGTAAGAAGGC	TGCGTCAGATATGCCTACCT	5DL	55
272	gwm818	ACTCGTTATTTCACATCTACA	R:TTTTCTAGTAGTGAAGGGAA	1BL	50
273	gwm99	AAGATGGACGTATGCATCACA	GCCATATTTGATGACGCATA	1AL	60
274	mag1348	GCACGAGGATGAGGAGGAGAAG	CGAACACACGCAGGGCATAC	1DS	55
275	mwg967	GCGACGGGCAGCAAGAAAAA	CTGAGGGCCAGTGGGATCTT	1DL	58-60
276	Rht-D1	GGC AAG CAA AAG CTT CGC G	GGC CAT CTC GAG CTG CAC	4D	60
277	WMC0147	AGAACGAAAGAAGCGCGCTGAG	ATGTGTTTCTTATCCTGCGGGC	1D	60
278	WMC0216	ACGTATCCAGACACTGTGGTAA	TAATGGTGGATCCATGATAGCC	1D	60
279	WMC222	AAAGGTGCGTTCATAGAAAATTAGA	AGAGGTGTTTGAGACTAATTTGGTA	1D	60
280	WMC0339	CCGCTCGCCTTCTTCCAG	TCCGGAACATGCCGATAC	1D	60
281	WMC0429	CGTAAAGATTTTCATTTGGCG	AACGGCAGCTTGAAAACATAG	1D	60
282	WMC0609	CATCCAGCCCATGTAGACGC	AACGGTGCCCATCATCTCCC	1D	60
283	wmc104(7d5F)	TCTCCCTCATTAGAGTTGTCCA	ATGCAAGTTTAGAGCAACACCA	1A 6B	61
284	wmc105(7f5F)	AATGTCATGCGTGTAGTAGCCA	AAGCGCACTTAACAGAAGAGGG	6BL	61
285	wmc109(8a8F)	AATTCGGGAAGAGTCTCAGGGG	TTCGAAGGGCTCAAGGGATACG	2AL	61
286	wmc11(1H4F)	TTGTGATCCTGGTTGTGTTGTGA	CACCCAGCCGTTATATATGTTGA	3A 3D	61
287	wmc110(8c8F)	GCAGATGAGTTGAGTTGGATTG	GTACTTGGAAACTGTGTTTGGG	5AL	61
288	wmc111	ATTGATGTGTACGATGTGCCTG	CATGTCAATGTCATGATGAAGC	2D	60
289	wmc112(8g8F)	TGAGTTGTGGGGTCTTGTTTGG	TGAAGGAGGGCACATATCGTTG	2DS	61
290	wmc121(8e12F)	GGCTGTGGTCTCCCGATCATTC	ACTGGACTTGAGGAGGCTGGCA	7DS	61
291	wmc125(7g8F)	ATACCACCATGCATGTGGAAGT	ACCGCTTGTCATTTCCTTCTGT	4BL	61
292	wmc128	CGGACAGCTACTGCTCTCCTTA	CTGTTGCTTGCTCTGCACCCTT	1BS	60
293	wmc134(7c12F)	CCAAGCTGTCTGACTGCCATAG	AGTATAGACCTCTGGCTCACGG	1BS	61
294	wmc14(1D5F)	ACCCGTCACCGGTTTATGGATG	TCCACTTCAAGATGGAGGGCAG	7DL	61
295	wmc147(11b1F)	AGAACGAAAGAAGCGCGCTGAG	ATGTGTTTCTTATCCTGCGGGC	3A 1D	61
296	wmc156	GCCTCTAGGGAGAAAACTAACA	TCAAGATCATATCCTCCCCAAC	1BS	51
297	wmc158(11b6F)	AACTGGCATCATGTTTTGTAGG	AATGTAGTCAAAAGAGGTGGTG	7AS	51
298	wmc161(11f6F)	ACCTTCTTTGGGATGGAAGTAA	GTACTGAACCACTTGTAACGCA	4A 5D	61
299	wmc166(9g1F)	ATAAAGCTGTCTCTTTAGTTCG	GTTTTAACACATATGCATACCT	2D 7B 7D	51
300	wmc167(9b2F)	AGTGGTAATGAGGTGAAAGAAG	TCGGTCGTATATGCATGTAAAG	2B 2D	51
301	wmc168(9d2F)	AACACAAAAGATCCAACGACAC	CAGTATAGAAGGATTTTGAGAG	7AS	51
302	wmc169(9g2F)	TACCCGAATCTGGAAAATCAAT	TGGAAGCTTGCTAACTTTGGAG	3AL	61
303	wmc17(1C6F)	ACCTGCAAGAAATTAGGAACTC	CTAGTGTTTCAAATATGTCGGA	7A 7B	51
304	wmc173(9f3.2F)	TGCAGTTGCGGATCCTTGA	TAACCAAGCAGCACGTATT	1D 3A 4A	51
305	wmc181(9d6F)	TCCTTGACCCCTTGCACTAACT	ATGGTTGGGAGCACTAGCTTGG	2A 2D	61
306	wmc183(9h6F)	CAGAAACGGCTCAACTTAACAA	TCTGATCTCGTGATCAGAATAG	1AS	51
307	wmc213(3c6F)	ATTTTCTCAAACACACCCCG	TAGCAGATGTTGACAATGGA	1B 2B	51
308	wmc215(11e7F)	CATGCATGGTTGCAAGCAAAAG	CATCCCGGTGCAACATCTGAAA	3A 5A 5D	61
309	wmc216(11h7F)	ACGTATCCAGACACTGTGGTAA	TAATGGTGGATCCATGATAGCC	1B 1D	51
310	wmc219(11b9F)	TGCTAGTTTGTCATCCGGGCGA	CAATCCCGTTCTACAAGTTCCA	4AL	61
311	wmc231(11c12F)	CATGGCGAGGAGCTCGGTGGTC	GTGGAGCACAGGCGGAGCAAGG	3BL	61
312	wmc233(5b1.2F)	GACGTCAAGAATCTTCGTCGGA	ATCTGCTGAGCAGATCGTGGTT	5DS	61
313	wmc24(2b9F)	GTGAGCAATTTTGATTATACTG	TACCCTGATGCTGTAATATGTG	1AS	51
314	wmc25(2c9F)	TCTGGCCAGGATCAATATTACT	TAAGATACATAGATCCAACACC	2B 2D	51
315	wmc258(4f3F)	GCGATGTCAGATATCCGAAAGG	ACCAGGACACCAGAACAGCAAT	4A 5B	61
316	wmc262(4g5F)	GCTTTAACAAAGATCCAAGTGGCAT	GTAAACATCCAAACAAAGTCGAACG	4AL	61
317	wmc264(4c6F)	CTCCATCTATTGAGCGAAGGTT	CAAGATGAAGCTCATGCAAGTG	2A 3A 5D	61
318	wmc269(3a8F)	GCACCTTCTAACCTTCCCCAGC	CCCTAATCCAGGACTCCCTCAG	1B 3A	61
319	wmc273(3g8F)	AGTTATGTATTCTCTCGAGCCTG	GGTAACCACTAGAGTATGTCCTT	7A 7B 7D	51
320	wmc283(13d1F)	CGTTGGCTGGGTTATATCATCT	GACCCGCGTGTAAGTGATAGGA	4A 7A	61
321	wmc285	TGTGGTTGTATTTGCGGTATGG	TTGTGGTGCTGAGTTAGCTTGT	4D	65
322	wmc285(13f1.1F)	TGTGGTTGTATTTGCGGTATGG	TTGTGGTGCTGAGTTAGCTTGT	4DS	61
323	wmc289	CATATGCATGCTATGCTGGCTA	AGCCTTTCAAATCCATCCACT	5BL	61
324	wmc291(13f2F)	TACCACGGGAAAGGAAACATCT	CACGTTGAAACACGGTGACTAT	3BL	61
325	wmc296(13d5.1F)	GAATCTCATCTTCCCTTGCCAC	ATGGAGGGGTATAAAGACAGCG	2AS	61
326	wmc307(8c5F)	GTTTGAAGACCAAGCTCCTCCT	ACCATAACCTCTCAAGAACCCA	3BL	61
327	wmc31	GTTCACACGGTGATGACTCCCA	CTGTTGCTTGCTCTGCACCCTT	1BS	60
328	wmc311(14a2F)	GGGCCTGCATTTCTCCTTTCTT	CTGAACTTGCTAGACGTTCCGA	7BL	61
329	wmc318	CGTAAAATTACGGTGCATTGAT	GTGGACTTTTGTGGTTTTTGAG	5D	60
330	wmc318(14e5F)	CGTAAAATTACGGTGCATTGAT	GTGGACTTTTGTGGTTTTTGAG	5DS	61
331	wmc323(17e7F)	ACATGATTGTGGAGGATGAGGG	TCAAGAGGCAGACATGTGTTCG	7BS	61
332	wmc326(17d9F)	GGAGCATCGCAGGACAGA	GGACGAGGACGCCTGAAT	3A 3B 5B	61
333	wmc329	ACAAAGGTGCATTCGTAGA	AACACGCATCAGTTTCAGT	1DS 1B	51
334	wmc331(17f11F)	CCTGTTGCATACTTGACCTTTTT	GGAGTTCAATCTTTCATCACCAT	4DL	61
335	wmc335(12g3F)	TGCGGAGTAGTTCTTCCCCC	ACATCTTGGTGAGATGCCCT	7BL 6A	61
336	wmc336(12a4F)	GTCTTACCCCGCGATCTGC	GCGGCCTGAGCTTCTTGAG	1A 1D	61
337	wmc349(19a2F)	ACACACACTCGATCGCAC	GCAGTTGATCATCAAAACACA	4BL	51
338	wmc356(19c4F)	GCCGTTGCCCAATGTAGAAG	CCAGAGAAACTCGCCGTGTC	2BL	61
339	wmc357	TAGTGGGTGACCGGTCAAGA	TGGACGGATTTGGTCATTTC	5D	64
340	wmc36	TTCTCTTTTCCTTTCGCACTCC	CATCAGTTGTGGGGTTTCTTCA	1DL	62
341	wmc363(19h6F)	TCTGTAACGCATAATAGAATAGCCC	ATGATTGCGTTATCTTCATATTTGG	2B 5B	61
342	wmc367(12d8.2F)	CTGACGTTGATGGGCCACTATT	GTGGTGGAAGAGGAAGGAGAGG	1BL	61
343	wmc382(10f7.2F)	CATGAATGGAGGCACTGAAACA	CCTTCCGGTCGACGCAAC	2A 2B	61
344	wmc386(10f9F)	ATCACTGAAACGAAATGAGCGG	TGGTTGGCGGTTTTTCTCTACA	5BL	61
345	wmc388(10h9F)	TGTGCGGAATGATTCAATCTGT	GGCCATTAGACTGCAATGGTTT	3A 5A 7A 4D	61
346	wmc396(10g12F)	TGCACTGTTTTACCTTCACGGA	CAAAGCAAGAACCAGAGCCACT	7BL	61
347	wmc399(22a8F)	CTTCAGAGATGTTTGATTACCT	GGTATTGCTAACTGAATGATGT	4D 7B	51
348	wmc405(22d11F)	GTGCGGAAAGAGACGAGGTT	TATGTCCACGTTGGCAGAGG	1D 5B 5D 7A 7D	61
349	wmc41(6c1.2F)	TCCCTCTTCCAAGCGCGGATAG	GGAGGAAGATCTCCCGGAGCAG	2DL	61
350	wmc415(23e1F)	AATTCGATACCTCTCACTCACG	TCAACTGCTACAACCTAGACCC	5A 5B	61
351	wmc416(23a3F)	AGCCCTTTCTACCGTGTTTCTT	TATGGTCGATGGACTGTCCCTA	1B 6D	61
352	wmc418(21d1F)	AGAGCAGCAAGTTGTGTAGCCA	TGAAGCTATTGCCAGCACGAG	3B 3D	61
353	wmc419(21e1F)	GTTTCGGATAAAACCGGAGTGC	ACTACTTGTGGGTTATCACCAGCC	1B 4B 6B	61
354	wmc42(6e1F)	GCCCTTGGTCCTGGGGTGAGCC	GCCTCATCCAGAGAGCCTGCGG	7DS	61
355	wmc422(21h3F)	GGACTACTGAACTGGAGAGTGTG	GCATTAGAATTTGGAGTTTGGAG	7AL	51
356	wmc429	CGTAAAGATTTTCATTTGGCG	AACGGCAGCTTGAAAACATAG	1DL	61
357	wmc43(6b2F)	TAGCTCAACCACCACCCTACTG	ACTTCAACATCCAAACTGACCG	3BS 3D	61 51
358	wmc430(24d3F)	CAGTTGCAAGTTGGCCATAG	TAGGGACCCCTTGACAAAAA	3B 5B	51
359	wmc432	ATGACACCAGATCTAGCAC	AATATTGGCATGATTACACA	1DS	51
360	wmc434(24c4F)	GGAGCCTGATTAGGCTGGAC	AGCCAAACAGCCAACAGAGT	2B 4D 5D	61
361	wmc435(24f4F)	GCACTATACTTATTGGATTGTCA	CATGGTATCCCTAGTAAGTTTTT	3D 5B 7B	51
362	wmc44(6e2F)	GGTCTTCTGGGCTTTGATCCTG	TGTTGCTAGGGACCCGTAGTGG	1BL	61
363	wmc443	CCTCCTCTGTTTTCCCTCTGTT	CACACTCTGTGCTTCTGTTTGC	5D	65
364	wmc446(24e7F)	CCAGCTAGTACTCTATATCTACATC	TATTTGAACAAGAGTTATGTGG	3B 4A 5A	51
365	wmc450	GCAGGACAGGAGGTGAAGAAG	AGGCGTTGCTGATGACACTAC	7D	60
366	wmc453(2c2F)	ACTTGTGTCCATAACCGACCTT	ATCTTTTGAGGTTACAACCCGA	2A 2B 2D	61
367	wmc457(2d5.1F)	CTTCCATGAATCAAAGCAGCAC	CATCCATGGCAGAAACAATAGC	4D	61
368	wmc463	GATTGTATAGTCGGTTACCCCT	ATTAGTGCCCTCCATAATTGTG	7D	60
369	wmc469(21h12F)	AGGTGGCTGCCAACG	CAATTTTATCAGATGCCCGA	1A 6D	51
370	wmc47(6f3F)	GAAACAGGGTTAACCATGCCAA	ATGGTGCTGCCAACAACATACA	4B 5A 5B	61
371	wmc470(25d1F)	ACTTGCAACTGGGGACTCTC	TCCCCAATTGCATATTGACC	1A 2D 5A	61
372	wmc471(25e1F)	GGCAATAATAGTGCAAGGAATG	GCCGATAATGGGCAATATAAGT	3b 7B	61 51
373	wmc473(25e2F)	TCTGTTGCGCGAAACAGAATAG	CCCATTGGACAACACTTTCACC	4D 6B 7D	61 51
374	wmc474(25e3F)	ATGCTATTAAACTAGCATGTGTCG	AGTGGAAACATCATTCCTGGTA	2A 2B	61 51
375	wmc475(25f3F)	AACACATTTTCTGTCTTTCGCC	TGTAGTTATGCCCAACCTTTCC	5A 7B	61
376	wmc476(25h3F)	TACCAACCACACCTGCGAGT	CTAGATGAACCTTCGTGCGG	7BL	61 51
377	wmc479(25e4.2F)	GACCTAAGCCCAGTGTCATCAG	AGACTCTTGGCTTTGGATACGG	7AS	61
378	wmc486(25d7.2F)	CCGGTAGTGGGATGCATTTT	ATGCATGCTGAATCCGGTAA	6BS	61
379	wmc487(25f7F)	CAAATTTGGCCACCATTTTACA	CGGTTCAATCCTTGGATTTACA	6BS	51
380	wmc489(25f8F)	CGAAGGATTTGTGATGTGAGTA	GGACAACATCATAGAGAAGGAA	1D 2B 3A 4D 5A 7D	51
381	wmc49(6d4F)	CTCATGAGTATATCACCGCACA	GACGCGAAACGAATATTCAAGT	1BS	61 51
382	wmc492(25e9F)	AGGATCAGAATAGTGCTACCC	ATCCCGTGATCAGAATAGTGT	3A 3D 5A	51
383	wmc494(25a10F)	GGATCGAGTCTCAAGTCTACAA	AGAAGGAACAAGCAACATCATA	6BS	51
384	wmc497(25a11F)	CCCGTGGTTTTCTTTCCTTCT	AACGACAGGGATGAAAAGCAA	4A 7A	61
385	wmc498(25e11F)	CGATGAAGAGAGCCATCAAAA	TGACATTCCGGTAGGTCAGTT	2BS	61
386	wmc503	GCAATAGTTCCCGCAAGAAAAG	ATCAACTACCTCCAGATCCCGT	2D	65
387	wmc503(20b8F)	GCAATAGTTCCCGCAAGAAAAG	ATCAACTACCTCCAGATCCCGT	2DS	61
388	wmc505(20g8F)	AGGGGAGGAAAACCTTGTAATC	ACGACCTACGTGGTAGTTCTTG	3A 3B 3D	61
389	wmc506	CACTTCCTCAACATGCCAGA	CTTTCAATGTGGAAGGCGAC	7D	60
390	wmc508(20e10F)	AGCCCTTGAGTTGGTCTCATTT	GAGCAGAGCTCCACTCACATTT	5BL	61
391	wmc513(24h9F)	TGAATTGAATCTGGTTGCGG	TGGCAATTCACAGGCACATA	4AL	61
392	wmc517(22h1F)	ATCCTGACGTTACACGCACC	ACCTGGAACACCACGACAAA	7BL	61
393	wmc522(22h5F)	AAAAATCTCACGAGTCGGGC	CCCGAGCAGGAGCTACAAAT	2AS	61
394	wmc525(22g6F)	GTTTGACGTGTTTGCTGCTTAC	CTACGGATAATGATTGCTGGCT	7AL	61
395	wmc527(24B10F)	ACCCAAGATTGGTTGCAGAA	GCTACAGAAAACCGGAGCCTAT	3A 3B	61
396	wmc533(26h1F)	AATTGGATCGGCAGTTGGAG	AGCAAGCAGAGCATTGCGTT	3B 3D	61
397	wmc537(26d3F)	TCTTCTGTACATTGAACAACGA	ATGCAGAACCGTGATAGGAT	5BL	51
398	wmc539(26a6F)	GCAAGTAGGACCTTACAGTTCT	GTTATAACCTTTGTCCCTTCAC	6BL	51
399	wmc540(26f6.2F)	CGGGGTCCTAACTACGGTGA	CCTGTAATGGAGGACGGCTG	3B 7B	61
400	wmc546(26g7F)	CGGCTAAAATCGTACACTACACA	CTCACTTGCACGATTTCCCTAT	4B 7B	61
401	wmc549(26e9F)	TTGTCACACACGCACTCCC	GTCCTTCCCTCGTTCATCCT	3DL	61
402	wmc552(26e10F)	ACTAAGGAGTGTGAGGGCTGTG	CTCTCGCGCTATAAAAGAAGGA	3B 3D	61
403	wmc557(26b12F)	GGTGCTTGTTCATACGGGCT	AGGTCCTCGATCCGCTCAT	7BL	61
404	wmc580(15h3.1F)	AAGGCGCACAACACAATGAC	GGTCTTTTGTGCAGTGAACTGAAG	6AL	61
405	wmc590	CGCACGAAGCTATCTGATACCA	GGAAAACCTAACCCTAGCCACC	1DL	61
406	wmc593	GGGGAGAAGCAGCAGGG	CGCGCGGTTGCCGGTGG	7AS	61
407	wmc597	AACACACCTTGCTTCTCTGGGA	GACTAGGGTTTCGGTTGTTGGC	1BL 1BS 2BS 3B 4A	60
408	wmc601	ACAGAGGCATATGCAAAGGAGG	CTTGTCTCTTTATCGAGGGTGG	2DL	61
409	wmc602	TACTCCGCTTTGATATCCGTCC	GTTTGTTGTTGCCATCACATTC	2A 2B	61
410	wmc606	CCGATGAACAGACTCGACAAGG	GGCTTCGGCCAGTAGTACAGGA	7B 7D	61
411	wmc609	CATCCAGCCCATGTAGACGC	AACGGTGCCCATCATCTCCC	1D
412	wmc611	GGTTCGCTTTCAAGGTCCACTC	CGGGACACTAGTGCTCGATTCT	1BS	60
413	wmc612	GAGGTCAGTACCCGGAGA	CCACCCCAATTCAAAAAG	3BL	61
414	wmc613	ACAACTGTGAAACGAGACGGTG	GTGAGTGTGAAAACCAAGACGC	7BL	61
415	wmc616	TAAAGCTAGGAGATCAGAGGCG	TAATCCCATCTTGAGAAGCGTC	5BL	61
416	wmc621	GACGTAGGGCGGCGGATA	TGCGCCGTGTTTAATTGCTC	6A 6B	51
417	wmc622	CAGGAAGAAGAGCTCCGAGAAA	CTTGCTAACCCGCGCC	4D	60
418	wmc623	ACGATTGGCCACAGAGGAG	CAGTGACCAATAGTGGAGGTCA	3BL	61
419	wmc625	CACAGACCTCAACCTCTTCTT	AGTACTGTTCACAGCAGACGA	3A 3B	61
420	wmc626	AGCCCATAAACATCCAACACGG	AGGTGGGCTTGGTTACGCTCTC	1BS	60
421	wmc630	ATAATGCACGGTAGGACTGAGG	CATACTGAGACAATTTGGGGGT	1A 2A 2D 5A 5B 5D 7D	61
422	wmc631	TTGCTCGCCCACCTTCTACC	GGAAACCATGCGCTTCACAC	1B 3D	61
423	wmc632	GTTTGATTGGTCGTTCCTGGTC	AACAGCGAATGGAGGGCTTTAG	2A 3B	61
424	wmc636	AATTACAGAAGGCCATACAGTC	ATTAAGAGAAAAGGGAAGGATG	5D	55
425	wmc656	AAGTAGGCGAGCGTTGT	TTTCCCTGGCGAGATG	3D
426	wmc661	CCACCATGGTGCTAATAGTGTC	AGCTCGTAACGTAATGCAACTG	2BS	61
427	wmc662	AGTGGAGCCATGGTACTGATTT	TGTGTACTATTCCCGTCGGTCT	7BL	61
428	wmc694	ATTTGCCCTTGTGAGCCGTT	GACCTGGGTGGGACCCATTA	1BS	60
429	wmc702	GAATCACATCGAATGGATCTCA	GAGGCCTTTTTCGATATTCTGC	2A 7D	61
430	wmc707	GCTAGCTGACACTTTTCCTTTG	TCAGTTTCCCACTCACTTCTTT	4AL	61
431	wmc710	GTAAGAAGGCAGCACGTATGAA	TAAGCATTCCCAATCACTCTCA	4BS	51
432	wmc713	ACATAGCATCCCATACTGAGAGAGG	ATGCGGGGAATAGAGACACAC	5AS	61
433	wmc716	CATTTATGTGCACGCCGAAG	CCATAAGCATCGTCACCCTG	1AL	61
434	wmc718	GGTCGGTGTTGATGCACTTG	TCGGGGTGTCTTAGTCCTGG	4AL	61
435	wmc719	TTGTGGGAATCTACATCAGAAGG	AACAGCCACGCTCTATCTTCAGT	1BL	61
436	wmc720	CACCATGGTTGGCAAGAGA	CTGGTGATACTGCCGTGACA	4DS	61
437	wmc722	GCTTTTCGATGGGATGGTGC	TTTGTCCACTGCCTTCTGCC	4AL	61
438	wmc723	CTCGCTCGATCCCCTTTC	CGAGGTGGAGTCCCGTCTAT	7BL	61
439	wmc728	GCAGGCTCTGCATCTTCTTG	CGCAGAGCTGAGCTGAAATC	1B 2A 5B	61
440	wmc732	ACTGCCCGTAGAACACCGTC	ACGGGGTTCTCCTTCCTCAA	1D
441	wmc737	CGACTAGGACTAGACGACTCTAACGG	GTCGATCACCAGAGGCATTG	6BL	61
442	wmc74(6A7F)	AACGGCATTGAGCTCACCTTGG	TGCGTGAAGGCAGCTCAATCGG	4D 5A	61
443	wmc745	AAACAGAGGAGGGGGAGAGC	TAGACGATGCCAGCACGATG	5BL	61
444	wmc749	GGGTACAGGAGGATCTGACAGG	TCTCGTCTCCGTCTAGGTTCG	6D
445	wmc75	GTCCGCCGCACACATCTTACTA	GTTTGATCCTGCGACTCCCTTG	5BL	61
446	wmc759	CCTTACCTCCGTCTCCCTT	GGAGTGTGCGGCCAAA	5BL	61
447	wmc764	CCTCGAACCTGAAGCTCTGA	TTCGCAAGGACTCCGTAACA	2BS 2BL	61
448	wmc765	GGGATCAGACTGGGACTGGAG	GGGTTGGCTTGGCAGAGAA	5D
449	wmc765	GGGATCAGACTGGGACTGGAG	GGGTTGGCTTGGCAGAGAA	5DL	61
450	wmc773	GAGGCTTGCATGTGCTTGA	GCCAACTGCAACCGGTACTCT	5B 6D	61
451	wmc78(6f7F)	AGTAAATCCTCCCTTCGGCTTC	AGCTTCTTTGCTAGTCCGTTGC	3BL	61 51
452	wmc799	CGTACGTACGCCTGTACCCTTG	AATCTTGGGCGTCTAATCTTTTGC	5D
453	wmc810	GGCACCGATGCTTCCA	GCCCCAACCACCTCCC	5BL	61
454	wmc813	TGTTGGATGCGTGCGAC	CCTCTCCCGGACTCCTGC	1BS	61
455	wmc825	GCTAGCTGCTGGTTCCACTTG	TGTCCACTCCACTCCAGCATTAC	4D	50
456	wmc9(1B4F)	AACTAGTCAAATAGTCGTGTCCG	GTCAAGTCATCTGACTTAACCCG	1A 7A	61
457	wmc93	ACAACTTGCTGCAAAGTTGACG	CCAACTGAGCTGAGCAACGAAT	1A 1D	61
458	wmc94	TTCTAAAATGTTTGAAACGCTC	GCATTTCGATATGTTGAAGTAA	7D	60
459	wmc95(7f1F)	GTTTTTGTGATCCCGGGTTT	CATGCGTCAGTTCAAGTTTT	1A 5D 6B	51
460	wmc96(7d2F)	TAGCAGCCATGCTTAGCATCAA	GTTTCAGTCTTTCACGAACACG	3A 4A 5A 5D 6A 7A	61
461	wmc97(7f2F)	GTCCATATATGCAAGGAGTC	GTACTCTATCGCAAAACACA	5DL	51
462	Xgwm33	GGAGTCACACTTGTTTGTGCA	CACTGCACACCTAACTACCTGC	1D	60
463	Xgwm106	CTGTTCTTGCGTGGCATTAA	AATAAGGACACAATTGGGATGG	1D	60
464	Xgwm232	ATCTCAACGGCAAGCCG	CTGATGCAAGCAATCCACC	1D	55
465	Xgwm458	AATGGCAATTGGAAGACATAGC	TTCGCAATGTTGATTTGGC	1D	60
466	Xgwm337	CCTCTTCCTCCCTCACTTAGC	TGCTAACTGGCCTTTGCC	1D	55
467	Xgwm642	ACGGCGAGAAGGTGCTC	CATGAAAGGCAAGTTCGTCA	1D	60

## Sheet: 72 EST primers
No.	Markers	Type	Primers (5’-3’)	Location	Tm (℃)
1	BG313767	EST	F:GAGGCGTTCTTAAGACGGTG	1AL 1BL 1DL	62
			R:GGTGTCAAAAACTTCGCCAT
2	BE443796	EST	F:AGGCCACTCCTAAGGCAAAT	1AL 1BL 1DL	55
			R:CCAGAACAGTTATGCGGGAT
3	BE497584	EST	F:CTGTTGCCAAGAGCATTGAA	1AL 1BL 1DL	58
			R:GTCACAACATCATCAACCGC
4	BE495292	EST	F:GACTTCGAGCTCCTCCACAC	1D 1AS 1BS	64
			R:TCGCTTCTTGATCTCCACCT	1DS
5	BM140362	EST	F:ACGAGGTATTGTGCTCCCAC	1AL 1BL 1DL	62
			R:CTTGATGTTGCCTTGCTTCA
6	BE446010	EST	F:GCATTTTGGAGAGAGCATCA	1AL 1BL 1DL	58
			R:ATCTTTTCCATCAGCCCCTT
7	BG607965	EST	F:ACTTGTTCCAAGCATCCTGC	1AL 1BL 1DL	62
			R:GCGGTGAAGAAAGCCTACAG
8	BF474569	EST	F:TCCTCAAGGACCCCGACTAC	1AL 1BL 1DL	60
			R:TGAAGGGTGAGAGAACTCCG
9	BQ159532	EST	F:CGCATCATAACATCACCGTC	2AL 2BL 2DL	60
			R:GCCACAACCATGACACAATC
10	BE404332	EST	F:CATGCTGCTCAGCTTTGTGT	2AS 2BS 2DS	60
			R:GCCCTCAGAGTCAATCTTGC
11	BE498441	EST	F:CACGGTGATGCAGATGCT	2AL 2BL 2DL	60
			R:CCTGCTGCACCACGAGTAT
12	BE403516	EST	F:GAAGTCCGGGTCAATCAAGA	2AL 2BL 2DL	60
			R:GCTTCACGTACGCCTTCTTC
13	BQ169707	EST	F:AATCAATCAATGGACGGACG	2AS 2BS 2DS	62
			R:GAGATGTTGACGCGGAAGAG
14	CD454054	EST	F:CATACTCAGGCAGGAGCACA	2AS 2BS 2DS	62
			R:GTCTGATCCCGTCCTTCAAC
15	BE444851	EST	F:GGAAGATGGCCTTGTAGCTG	2AL 2BL 2DL	62
			R:TCCGCACTAATGCTTCCTCT
16	BQ160526	EST	F:GTGTATGTTCCCACCTCCCA	2AL 2BL 2DL	64
			R:CCAGGGCCTCTGTACATCAC
17	BG607805	EST	F:ACCCCTTAGAGACGCTCCAT	2AL 2AS 2BS	58
			R:TAGCTCTTTGCTTGCCCAAT
18	CD453246	EST	F:GAGAGATCTCGTCCAGCGAC	2AS 2BS 2DS	64
			R:GGTCCCAACTTCGTCTGGT
19	CD490485	EST	F:CACAAGCTGCCAAGCATTTA	2AL 2BL 2DL	58
			R:CAGACGAGCAGCTCCCAT
20	CD373475	EST	F:CCGAAGACGAAGTCGAGAAC	3AS 3BS 3DS	62
			R:ACACATCCCGTCCTTCTTTG
21	CD454742	EST	F:GAAGCCTTGGAGACCTCCTT	3AL 3BL 3DL	62
			R:CTCTCATGGCATCAAGGTCA
22	BF473348	EST	F:TGCTCATCTCCTTCCTCTGC	3AS 3BS 3DS	62
			R:AGAGGGACGATGTTCCTGTG
23	CD454575	EST	F:AAGGGGTACCCGCATAATTC	3BS 3DS 3D	62
			R:TCTGAGATACCAGGGATGGC
24	BQ169491	EST	F:TGGCCATCATTGAACTGAAA	3AL 3BL 3DL	56
			R:CAATCAGATTTTTCGGCCAT
25	BF291730	EST	F:TTAAGAACCCAACCCACAGC	3AL 3BL 3DL	60
			R:AGCAGCGCACGGTATTTACT	3BS
26	BG263365	EST	F:CGAGGTGTACTACCCTGGCT	3AL 3BL 3DL	60
			R:ACCTGCATCCTCGTTGACTT
27	BQ482934	EST	F:CCAACGTTATCATCAACCCC	3AL 3BL 3DL	60
			R:AGCCGAAGAACTATGCTGGA
28	BM137713	EST	F:CTGTCCTTGTAATGGTCCCTG	3AL 3BL 3DL	60
			R:AGGTAAAAGCCGGTTCGGT
29	CD452844	EST	F:AAAAGTTGGCCACCAATCTG	3AL 3BL 3DL	60
			R:TGGCATATGTCGCTCTGAAG
30	BE605103	EST	F:ACCGACATCACCCATGTCTT	3AL 3BL 3DL	60
			R:CGGCATAGACGGATAGGCT
31	BE637806	EST	F:TCGCAGATCTTCGTTGTTTG	3AS 3BS 3DS	60
			R:GGGAATGTGTGGATATTCGG
32	CD453612	EST	F:AGGCTTGAGGAACTCGTTGA	3AL 3A 3BL	60
			R:TGCAGCCACTGTCTACCAAG	3DL
33	CD454086	EST	F:CTCTGTGTGTGGCACTCCAT	3AL 3BL 3DL	60
			R:ATTGCTCGAGATGATGGGTC
34	BE606250	EST	F:GCAATTGTGGTGCCTGTATG	3AL 3BL 3DL	60
			R:AGTTTAAGATGTGGGCACGG
35	BF429203	EST	F:CTTCGTAGCCTCCTCACTGG	3AL 3BL 3DL	60
			R:AGATTATGTGCGTGCTGTGC
36	CD454173	EST	F:ATCAGGAATGACATGGGGAA	3AL 3BL 3DL	58
			R:TGGTTCATCACCCAAATCCT
37	BF200774	EST	F:AGTTCTTCAGCGTGTGCCTT	3AL 3BL 3DL	58
			R:AATGTGGTGTTCATGGGGAT
38	BM134465	EST	F:CAATTGAACCCATCCGAAAG	3AL 3BL 3DL	58
			R:CTGCCCGAACTATCCACAAT
39	BQ161513	EST	F:GCAGACTTGAGAGCCCTGAC	4BL 4DL 4AS	64
			R:AGCTTGGCATGAAATCCATC
40	BE446061	EST	F:AGCTTGGCATGAAATCCATC	4BL 4DL 4AS	64
			R:GCAGACTTGAGAGCCCTGAC
41	BE404973	EST	F:GCTGAGATCAAGAAGGTGGC	4AL 4BS 4D	62
			R:CCATAACCTCGCTGACCATT
42	CD373484	EST	F:TCACCAGGCATCTGATTGAA	4AL 4BS 4DS	62
			R:CAGTGTCTGGATCGGAGGAT
43	BE444811	EST	F:TGGAATTGAAGATTGCCTGC	4BS 4DS 4A	62
			R:CACAAGGACCAGGTTGAGGT
44	BE591142	EST	F:ATATGGAACACGGATAGCGG	4BL 4DL 4AS	62
			R:GACTGCGTGAAGTCGAGGAT
45	BE497324	EST	F:ATAGGTGGAAGGGTCTCGCT	4AL 4BS 4DS	62
			R:GTTGATAATGTCGGCAGCCT
46	BF473854	EST	F:CTCAGAAGAAGGAGCGCTTG	4AL 4BL 4DL	58
			R:GTGAAGAAGGACGAGGTGGA
47	BE442811	EST	F:CGGAAACAGCTAGATGTGGA	4BL 4DL 4AS	60
			R:TGGAATGCTGAAGTCTGCTG
48	BG274986	EST	F:TAAACGAATCGGATCTTCGG	4BL 4DL 4AS	60
			R:CGTGTGCTCTGCATTCATCT
49	BE591356	EST	F:AAGGGACTTTCTCAGCCCAT	4AL 4BS 4DS	60
			R:GTGTGGTCCCAAGTTTTGCT
50	BE446076	EST	F:AGATCACGGCCAAGTACCAG	4BL 4DL 4AS	60
			R:GAGAGTTCTTGGTTGGAGCG
51	BF293016	EST	F:CGTCCTCAAGTCCCTCCTCT	5AS 5BS 5DS	60
			R:GAACAGCTCAGCAGAATACGG
52	BE444644	EST	F:AAGCTTGCTGAGCTTTCTGG	5AS 5BS 5DS	60
			R:TTGAGGGATGTAGGGCAAAG
53	CD452401	EST	F:TTCAGGTTCAAGGCCAGATT	5BL 5DL 5AL	62
			R:CAGCTGATGGGACAGTTGTG
54	CD452608	EST	F:TGATGTCTTGTCGTGGTCGT	5AS 5BS 5DS	58
			R:TTTTGGATGCAGCAAGACAG
55	BG607512	EST	F:ATTGTCGAGGTGGTTCAAGG	5BL 5DL 5AL	58
			R:CAGTCTGCCACCTCCTCTTC
56	BG604865	EST	F:GATCATCCTCATCCACGTCC	6AL 6BL 6DL	60
			R:TGCCTCACAAAGTTTCTCCC
57	BQ167013	EST	F:GCCTCTTTCAGCCCTTCTTT	6AS 6BS 6DS	60
			R:ATTTTGAGTGGCCTGAGGTG
58	BF483643	EST	F:GCTTCTGCCACCTCTACGAC	6AL 6BL 6DL	60
			R:CCTGCTTCACAGCAAGAACA
59	CD452568	EST	F:TTTGCATTTTCGTCTGCAAG	6AL 6BL 6DL	60
			R:TCGACACGAGCAAGATTCAC
60	CD491981	EST	F:CTGCTGTTCCCGGTGTAGAT	6AL 6BL 6DL	60
			R:TCCCAACTGCAACACCAATA
61	BQ169205	EST	F:ATCCACAGGCTCCATAGCAC	6AL 6BL 6DL	62
			R:CATCAATGTCCTCGCGGT
62	BE518349	EST	F:GTGGACTTCGAGGAGCTGAC	6AL 6BL 6DL	64
			R:TGTAGACGAGCACGAAGGTG
63	BF482781	EST	F:CATCAGGAAGTCTAAGGCCG	7AL 7BL 7DL	62
			R:GAGAAGCAACCCAGCAACTC
64	BE426692	EST	F:CAGAACGAGGACTACCGCTC	7AS 7BS 7DS	62
			R:CCAGTAGGTGCCCATCTTGT
65	BE404955	EST	F:ATCCCCATATCACGAAACCA	7A 7BS 7D	58
			R:AGACTTGAATGACGCTGGCT
66	CD452422	EST	F:GAAGTTCTTGAGCAGCTCCG	7AL 7BL 7DL	60
			R:TCAGATGCCTACGATGATGG
67	BG274576	EST	F:AGATGAACTCTGCGCTGGAT	7A 7BL 7DS	60
			R:AGCTCGATGATCTGCTTGGT
68	BE637663	EST	F:ACTGTTGCTTCGCTCCAAGT	7AL 7BL 7DL	60
			R:GTTCCATTTCCGATGTGCTC
69	BE591127	EST	F:GCAGCTCATCTTCATGGTCA	7AS 7BS 7DS	60
			R:CGTTGCAGCAATCAGTCCTA
70	BQ168298	EST	F:GCTCTCGCTCATCATCAACA	7AS 7BS 7DS	60
			R:CTCGCAATGGTACCAAGGTT
71	BF482530	EST	F:CAAGTACACGGTGGTGTTCG	7AL 7BL 7DL	60
			R:AAGTCCAGGTACCCTGTCCC
72	BE591737	EST	F:AGCAGCTAGGAGGGTGTCTG	7AS 7BS 7DS	60
			R:TAACCGCAGCTTTCTCATCC

## Sheet: 135 PLUG primers
序号	Markers	Type	Primers (5’-3’)	Location	Tm(℃)
1	TNAC1001	PLUG	F:TTCCCATCTCTTGCCATTAAA	1AS 1BS 1DS	60
			R:TTTCCGCTTCCTATGATGCTA
2	TNAC1009	PLUG	F:CGAACGTGACCATCTACATCA	1AS 1BS 1DS	60
			R:CATCTGACTTGGTCTTGGCATA
3	TNAC1010	PLUG	F:GATGCAACTGCAGGAATGAAG	1AS 1BS 1DS	60
			R:TCTCTTCTGAAGCGGTCATGT
4	TNAC1019	PLUG	F:AACGTGTCCACCGTCTACATC	1AS 1BL 1DL	60
			R:CCAGTGGTCTCTGATTCATCC
5	TNAC1021	PLUG	F:CTCATGCATGCGTTTGTTAAA	1AL 1BL 1DL	60
			R:CCAGCTGAAACAAGCATCTTC
6	TNAC1026	PLUG	F:GGGATAGAACTCTGGGACTTCA	1AL 1BL 1DL	60
			R:AGTGCCAGGGCATAATACAGC
7	TNAC1035	PLUG	F:TGCACTGGGATCTAACCTAAA	1AL 1BL 1DL	60
			R:TCCAGTGATCATTTGAAGATTCC
8	TNAC1037	PLUG	F:CCCTCAGTAATCGCGTAGAGT	1AL 1BL 1DL	60
			R:AAGAGTTTGGATGCCATGAAC
9	TNAC1038	PLUG	F:CCACCAGCTTTCCTTACCATA	1AL 1BL 1DL	60
			R:ACTGCTCAATCCAACTGGAAA
10	TNAC1041	PLUG	F:TCACCACCTCTTTCAGTTGCT	1AL 1BL 1DL	60
			R:GCATCAAGGATGAGGAGTCTG
11	TNAC1043	PLUG	F:CCCGAAGTTGATCTTTGTCTG	1AL 1BL 1DL	60
			R:AGGGTCAAATTGAACGTGATG
12	TNAC1044	PLUG	F:TCAGCAAAGTTCCAGAGAAGG	1AL 1BL 1DL	60
			R:GAGGAACTCGTCGAGGAAGG
13	TNAC1048	PLUG	F:ACTGAGGTAGAATCGCCACTG	1AL 1BL 1DL	60
			R:GCCGCTATCGTCTGGTACAT
14	TNAC1052	PLUG	F:TCAGCTGTGTCTGTTCTGTCCT	1AL 1BL 1DL	60
			R:TGAGTCGACAAGACCACTCCT
15	TNAC1057	PLUG	F:GGAAGATGTGATGCCAACTGT	1AL 1BL 1DL	60
			R:AAATATGCCGCCAAGTTAATG
16	TNAC1063	PLUG	F:AGCCATTCACAGCTCTTCTTG	1AL 1BS 1DS	60
			R:AATATGCTTCCTGGAGTCACG
17	TNAC1071	PLUG	F:TGGACCTTCTGGTACGACATC	1AL 1BL 1DL	60
			R:CTTCCCACTTTGGTTCTACCC
18	TNAC1076	PLUG	F:GGGAGACGATCCTCTTATGATCT	1AL 1BL 1DL	60
			R:TGCGTGCTTCCTAACTTACCA
19	TNAC1085	PLUG	F:TGCGTGCTTCCTAACTTACCA	1AL 1BL 1DL	60
			R:TCATGGTATTCTGCTCCTCCA
20	TNAC1086	PLUG	F:CCAAACAAGATTGGATCATGG	1AL 1BL 1DL	60
			R:CTGAGACCGTGCCCAGTG
21	TNAC1088	PLUG	F:GGAATCCTTCCTTGTTGAAGA	1AL 1BL 1DL	60
			R:AACCTCCGAGTGAAACACAA
22	TNAC1091	PLUG	F:CTCTTCTCCTTGGGACCTTTG	1AL 1BL 1DL	60
			R:GAACAGGACCTGCTGTTTGG
23	TNAC1102	PLUG	F:GGAGAGGTGAAGGACCAACTC	2AS 2BS 2DS	60
			R:CCTTGCAGCGTAGTGAGATTT
24	TNAC1118	PLUG	F:TTTCAATCAGCTCAACGGTTT	2AL 2BL 2DL	60
			R:GGTGCTTGAGGGAGGTTAATG
25	TNAC1195	PLUG	F:TGGTACAAGCAGATGGAGCAG	2AL 2BL 2DL	60
			R:CAAGAGTCAGCGCAGAATACA
26	TNAC1199	PLUG	F:AGTTGGGCCTTCAGCTAGGTA	2AL 2BL 2DL	60
			R:TGGAAGTAAGAGAGAAGCAATATGA
27	TNAC1200	PLUG	F:GTCCGCAGAATTGCTTCCTAT	2AL 2BL 2DL	60
			R:TCTTCATGCATTGAGCGATAC
28	TNAC1204	PLUG	F:GAGAGGAATGCGTGAAGTTTG	2AL 2BL 2DL	60
			R:AGACCATCTTTCCGGTCTTTG
29	TNAC1132	PLUG	F:TATTGGTAGCCTTGTCGCTCT	2AL 2BL 2DL	60
			R:TATGCTGCATGTGCTATCGAC
30	TNAC1210	PLUG	F:TTGTGACTGACAGCAACATCC	2AL 2BL 2DL	60
			R:AGAGCTTGGCCTTCTCTTCC
31	TNAC1137	PLUG	F:GCTGAATCACTCAACCATTCC	2AL 2BL 2DL	60
			R:TGCTCGCGCTCTACTTCAC
32	TNAC1139	PLUG	F:ATGTTGTCCATGCCTCCACTT	2AL 2BL 2DL	60
			R:CTGGAATTCTCCGTCTGCTTA
33	TNAC1140	PLUG	F:TCCCAGAAATTACAAGGCTCA	2AL 2BL 2DL	60
			R:AGGAACCCTATGCATTGGAAA
34	TNAC1142	PLUG	F:GCCTACGAGTACATGGTCGAG	2AL 2BL 2DL	60
			R:CAGCATCCATAACCAGGATGT
35	TNAC1233	PLUG	F:ATACCTCCTGAGCTTGGTCCT	2AS 2BS 2DS	60
			R:CGACGTCGAATACTTCAAACTG
36	TNAC1176	PLUG	F:CTTCATGGTTGCTCACGAACT	2AS 2BS 2DS	60
			R:CATGCGAAATTTGCTATCCTT
37	TNAC1178	PLUG	F:TGATACCGAGGCTATCCACAT	2AS 2BS 2DS	60
			R:ACATGAACAAGGATCATGCTG
38	TNAC1182	PLUG	F:CCTTCGTGCTAAGCTCACATT	2AS 2BS 2DS	60
			R:CTCACCCACCTGTATGGATTG
39	TNAC1183	PLUG	F:ACGCAGTTCATTTCTCTCCAA	2AS 2BS 2DS	60
			R:GAGGCACACAGAATGACCTCT
40	TNAC1627	PLUG	F:CAGGAGGCCTACGAGACG	3AS 3BS 3DS	60
			R:TTCTTCAGCTCGGATATTTGG
41	TNAC1644	PLUG	F:GCCGCAGAGGTACTTGGTAAT	3AS 3BS 3DS	60
			R:TGCTGCTGATAAAGCCACAAT
42	TNAC1296	PLUG	F:GCATCCTGTCCCTCATCAC	3AS 3BS 3DS	60
			R:TCGAGGTCTCTAGACCAATGC
43	TNAC1300	PLUG	F:TCTGCAGGTTCGGTAGACAAT	3AS 3BS 3DS	60
			R:AGTACGGGAGGACGCATGT
44	TNAC1301	PLUG	F:TGGTTTCAGATGCAGGAACTT	3AS 3BS 3DS	60
			R:CACTAAGGCATGCTGAAGGAG
45	TNAC1248	PLUG	F:ATGATGCAGCAGCAAATTACA	3AS 3BS 3DS	60
			R:CTGAGGAGCCTCTCCAACTCT
46	TNAC1314	PLUG	F:AGGCTAAGGTGACGAGCAAA	3AS 3BS 3DS	60
			R:TCATCATCAAAGCATTCACCA
47	TNAC1326	PLUG	F:ACAGATCGAGATGTTTATTGAAA	3AS 3BS 3DS	60
			R:GATCAAAGAGATGCGCTGAAG
48	TNAC1252	PLUG	F:AGCTCCGGCTTCTACCATTT	3AL 3BL 3DL	60
			R:TGATGCACATGTTGCTATGCT
49	TNAC1341	PLUG	F:GTTGAAGCCTACATGCCACAC	3AL 3BL 3DL	60
			R:TAGCATGGGCTCCTAACATTG
50	TNAC1263	PLUG	F:TTGAGAAGTACCGCAAGGATG	3AL 3BL 3DL	60
			R:CATCCACATCACTGTCACTGTC
51	TNAC1267	PLUG	F:GAGAGGCAGCTTCACTAGCAG	3AL 3BL 3DL	60
			R:CGTCAGGATCAGCTCTCATGT
52	TNAC1356	PLUG	F:CGGCAAGTACTCCTTAACACG	3AL 3BL 3DL	60
			R:GACGGTCGCGTACAACAAG
53	TNAC1359	PLUG	F:GTAAATAGCGCCATCTGCGTA	3AL 3BL 3DL	60
			R:CTCTGGATGCAGTTGGAATGT
54	TNAC1364	PLUG	F:CGTCAGGCTCAGGGTGTC	3AL 3BL 3DL	60
			R:AAAGAGCCTCTGTCTCTCAGG
55	TNAC1367	PLUG	F:CCTCAACATCTCCAAGGATCA	3AL 3BL 3DL	60
			R:CCGCTGGATCTGATTAGGC
56	TNAC1277	PLUG	F:AAAGCACCACCACATATGAAA	3AL 3BL 3DL	60
			R:GAGGCAGAGAGTGCAAATGTT
57	TNAC1373	PLUG	F:GTAGTGCCCATAACCGTCGTA	3AL 3BL 3DL	60
			R:GACAGCGTCCAGAAGGAACT
58	TNAC1280	PLUG	F:CTCATTGGACCGAACAAAGTC	3AL 3BL 3DL	60
			R:CAGAAGGTGCTCAAGCAGAG
59	TNAC1283	PLUG	F:CGAGATACTGCACAGGAGAGG	3AL 3BL 3DL	60
			R:TTCTTCCCTTATTTCAACAAGACC
60	TNAC1286	PLUG	F:TCCGGTGTTTGAAGAAACTTG	3AL 3BL 3DL	60
			R:GTCCGGGAGGAGATCCAG
61	TNAC1383	PLUG	F:GCGGTCGATCTTCTTCAAGTC	3AL 3BL 3DL	60
			R:TCAGATGGACTATGGGAGCAC
62	TNAC1398	PLUG	F:CAAGGCAGGTGCTGATATTGT	4AS 4BL 4DL	60
			R:ACCCAGGGTTGACTGACATAA
63	TNAC1403	PLUG	F:CCTCCTCCATTGCGAGATAAC	4AS 4BL 4DL	60
			R:GTAGTAACGCTGAAGGGTTCG
64	TNAC1408	PLUG	F:CAGGAAGTTGGTACCATTGTGA	4AS 4BL 4DL	60
			R:CTTGCAGCCTCCTATTGATTC
65	TNAC1412	PLUG	F:CTATGTCCGCAGCCATGAGTA	4AS 4BL 4DL	60
			R:CTTCACACCATCCAAGCTTTC
66	TNAC1421	PLUG	F:ATCCGCTTCTCCAAGTTCTTC	4AS 4BL 4DL	60
			R:GTCCGATCCACTTCTTCAGGT
67	TNAC1428	PLUG	F:GCGTTGATCCTCAGAGAAGAG	4AS 4BL 4DL	60
			R:TGAGAAGTCCCATGCAAATCT
68	TNAC1457	PLUG	F:TTTGATTCCGTACTGCCTGAG	4AL 4BS 4DS	60
			R:GCACCATTTGTTCCAGTCAAC
69	TNAC1656	PLUG	F:TTCCATGAGGAACTTGTCGAG	4AL 4BS 4DS	60
			R:CCGGTCTCACGTCAGCTATT
70	TNAC1663	PLUG	F:CAGATAGACCGGGTGGAATTT	4AL 4BS 4DS	60
			R:CGAGGTCTACGTCTTCGAGTC
71	TNAC1463	PLUG	F:CGTCTTTATCAAACCCTGCAA	4AL 4BS 4DS	60
			R:GTTCACCGAGTTCATCCAGAA
72	TNAC1464	PLUG	F:GGATGCCCTTACAAAGAGGTC	4AL 4BS 4DS	60
			R:CGCAGACAGAAGTTAGCCAAG
73	TNAC1468	PLUG	F:GATGATCGCCAAGAAGTTGAG	4AL 4BS 4DS	60
			R:CAGAACTCGCTGGAAATGATG
74	TNAC1510	PLUG	F:GCGTCTGTCTTCATCTTCTGG	4AL 4BS 4DS	60
			R:CAAGTGTGCACATGACTGCTT
75	TNAC1559	PLUG	F:AAACAAGGCCCTGAAACACTT	5AL 5BL 5DL	60
			R:CATTGTCAGGCTATGGGACAT
76	TNAC1613	PLUG	F:CTCTTGTTTCCATGCCTTGAG	5AL 5BL 5DL	60
			R:GGGTCATCCAGACTCACAA
77	TNAC1614	PLUG	F:AAACAGGGCTTTCAGCTTCTC	5AL 5BL 5DL	60
			R:ATCAAGCAGAACAACCTCCAG
78	TNAC1616	PLUG	F:AGTCAAATTGCCATGTCAACAG	5AL 5BL 5DL	60
			R:ACATCACCGCAGTAGGATTTG
79	TNAC1618	PLUG	F:GTTGGCTGTTGATGGTAAGGA	5AL 5BL 5DL	60
			R:GGAGGCCACCAACTAATGTTT
80	TNAC1567	PLUG	F:ATGTTGGCTTTATACCAATGC	5AL 5BL 5DL	60
			R:AGGTGCGGCTTCACTATCTTT
81	TNAC1528	PLUG	F:TCGAGCTCATAATCAAATGGTG	5AL 5BL 5DL	60
			R:AGAGGAAGGAACAGCCTCATC
82	TNAC1535	PLUG	F:TTCTAGTATCCGCGTTCTCCA	5AL 5BL 5DL	60
			R:CAAAGCAATGCAGTCTTCCAT
83	TNAC1540	PLUG	F:AACCTCAAGCACTGTCAGCAT	5AL 5BL 5DL	60
			R:TTGCAGATCCTCTCAATCTCG
84	TNAC1541	PLUG	F:ATCTTGTACCACCGTGAGAGC	5AL 5BL 5DL	60
			R:GAGATCACGGTTTGCATCTGT
85	TNAC1545	PLUG	F:TCCCTTCTGATTCAATAGCAGAT	5AL 5BL 5DL	60
			R:CTGGGACCACTGCACACTACT
86	TNAC1605	PLUG	F:TTGCCCTTGTTGTGAAGAATC	5AL 5BL 5DL	60
			R:TGTGCCATAGGCTCTCTTTGT
87	TNAC1554	PLUG	F:TTGCTAGCTCAGCACAGTTTG	5AL 5BL 5DL	60
			R:TTCTTGGTCACTCTGAGCGTA
88	TNAC1864	PLUG	F:CAAATCTTCTGGCTTCTTCCA	5AL 5BL 5DL	60
			R:TAGATAGTTCTTCGCGGCTTG
89	TNAC1623	PLUG	F:TTTGGGTTGGCAAGAGAAGTA	4AL 5BL 5DL	60
			R:TTCCAGGGAAGCATTAGGAAT
90	TNAC1624	PLUG	F:TTCTCCTCGAGAAGTTTGCAG	4AL 5BL 5DL	60
			R:CCTCGTCACCAACTTCCTCTAC
91	TNAC1574	PLUG	F:CTCTTCTGCCTTGCTTGTGTC	4AL 5BL 5DL	60
			R:GCAGAGTATCTGCCTGCTCAC
92	TNAC1575	PLUG	F:CAGCTCTAGCGAAAGACAAGG	4AL 5BL 5DL	60
			R:AGCGATATTACGCCTTCCACT
93	TNAC1674	PLUG	F:CCACCACAGAAGCAGATGAAT	6AS 6BS 6DS	60
			R:GCTAGATGGCACACCAAGTG
94	TNAC1676	PLUG	F:ATTGACGCGATTGATAGTGAA	6AS 6BS 6DS	60
			R:AGTGGGCTACTGCTTCAGATG
95	TNAC1677	PLUG	F:CCCAAGAGATTTGGCATCATC	6AS 6BS 6DS	60
			R:TGGCCATCACCTAAATGAAGA
96	TNAC1678	PLUG	F:AAATCTACTCTGCGAGGTTTGC	6AS 6BS 6DS	60
			R:TGGGAAGCGCTTACTATTGTG
97	TNAC1679	PLUG	F:TATTGGCTCAACCAACCATTC	6AS 6BS 6DS	60
			R:TTCCAAACCACCCAGTGTGTA
98	TNAC1683	PLUG	F:CTTTCTCTTCTGCAGCTTGGA	6AS 6BS 6DS	60
			R:CAGGCAGAACTGGTCAAGAAC
99	TNAC1685	PLUG	F:ATGGATAGCGGAAGCGACTC	6AS 6BS 6DS	60
			R:AGCGTTTCCTCCGGTCTT
100	TNAC1702	PLUG	F:CATGGAAAGGTTGACAAGGAA	6AL 6BL 6DL	60
			R:CTGGATGTTCCATTTCTGCTC
101	TNAC1711	PLUG	F:CTTAAATCGCCTTTCCCACTC	6AL 6BL 6DL	60
			R:GACATTGCAAGGAGGAACAAG
102	TNAC1726	PLUG	F:CTCAACATCCACGAGTACCAG	6AL 6BL 6DL	60
			R:TTTGAAAGTTCCCAATCCAC
103	TNAC1740	PLUG	F:CGGAAGTGCTCGATTGTATCT	6AL 6BL 6DL	60
			R:GCGGGTTTCTTCTCAACCTT
104	TNAC1741	PLUG	F:GTCCCTGTTGGCTGTCTT	6AL 6BL 6DL	60
			R:CTTGAGTGTCGCATCGGAAG
105	TNAC1743	PLUG	F:CAGTTGATCAGGGCATTCAGT	6AL 6BL 6DL	60
			R:TTCCAGTCCTTTGTTTCCACA
106	TNAC1748	PLUG	F:TCGTAGAATTGGTCGACGATG	6AL 6BL 6DL	60
			R:ATGGATTGGCAAAGAAAGATG
107	TNAC1751	PLUG	F:CTTCCTTTGCTTGTGATCCTG	6AL 6BL 6DL	60
			R:GCCTGAGGACTTGAAGTGGTA
108	TNAC1752	PLUG	F:GTAGACGATGTCGAGGAGCAT	6AL 6BL 6DL	60
			R:CTTCACCAATTTCTCCCATGA
109	TNAC1763	PLUG	F:CGATTGGCCGTACAACTTTC	6AL 6BL 6DL	60
			R:TTGATGACGTTGAAGGGTCTC
110	TNAC1768	PLUG	F:CCAGACGATACTGTGCATTCC	6AL 6BL 6DL	60
			R:GGTGTCCAGCCAGAGTTTATG
111	TNAC1776	PLUG	F:ATCATCCTGCTGCTACTGTGC	7AS 4DL 7DS	60
			R:CCTTCTCAGCTTAGCGATGTG
112	TNAC1781	PLUG	F:AACTGGCAATCAGCAGCAC	7AS 7BS 7DS	60
			R:CACCACGCTCTCTTTCATCTT
113	TNAC1782	PLUG	F:TCACTGAACAGCCTAGACATGG	7AS 7BS 7DS	60
			R:ATTCGCAGACCGCATCTATC
114	TNAC1787	PLUG	F:AAGTCCAGTGCTGGAGGATTT	7AS 7BS 7DS	60
			R:CTTATGCCGCAAGGAGTTTCT
115	TNAC1943	PLUG	F:GCTGCTATGGTCCACGAATTA	7AS 7BS 7DS	60
			R:AGAGTATCGTATCCGGGCAAT
116	TNAC1803	PLUG	F:TGCGACCAGTCTCTTTGAAAT	7AL 7BL 7DL	60
			R:GTCGGAGCCTGGATCTCTAGT
117	TNAC1806	PLUG	F:ATTCCTCGTGAATTGCTGGAT	7AS 7BS 7DS	60
			R:TCTGCAGTTAGGGACTTGAAA
118	TNAC1811	PLUG	F:CTGCTCAACGAGTTCATCGAC	7AL 7BL 7DL	60
			R:TTGGAGTGGACGTTGCATT
119	TNAC1815	PLUG	F:AGCAGACATCAGCAAGTTTGAG	7AL 7BL 7DL	60
			R:ACTGACAAGCCCATGATTGAC
120	TNAC1822	PLUG	F:CCCTCCGTCCGTGCAAAT	7AL 7BL 7DL	60
			R:GGCTGATGATGGAGACGTG
121	TNAC1825	PLUG	F:GAAGCGGTTCAGGGTGAC	7AL 7BL 7DL	60
			R:ACCCATCACGTTGCTGTAGTC
122	TNAC1829	PLUG	F:GCCACTTCCTCCCTCCTC	7AL 7BL 7DL	60
			R:GTCGGTCCTCCAGTATCAGC
123	TNAC1956	PLUG	F:ACGAAGGACAATTGCTGCTAA	7AL 7BL 7DL	60
			R:GTGCACTTCTTGCCCTACTTG
124	TNAC1834	PLUG	F:CCGAGTGTCATCGTTAGGAAA	7AL 7BL 7DL	60
			R:CCAGCAATCCTACCTGTTGAA
125	TNAC1864	PLUG	F:CAAATCTTCTGGCTTCTTCCA	7AL 7BL 7DL	60
			R:TAGATAGTTCTTCGCGGCTTG
126	TNAC1867	PLUG	F:GCCTTTCCTTTGGTAGTCTGG	7AL 7BL 7DL	60
			R:CGATCCAAATGATCCTGAAGA
127	TNAC1917	PLUG	F:TGATACTGTGCCAAGGTTTCC	7AS 7BS 7DS	60
			R:ATGCAGGAGGCCTCTATCAAG
128	TNAC1929	PLUG	F:GCACCAGAAGGTTCAGTAGCA	7AS 7BS 7DS	60
			R:ATCTGTCAGCAGGGCACACT
129	TNAC1888	PLUG	F: AGGGATGTGTTGGAGCTGTTA	7AL 7BL 7DL	60
			R: CACAGTGACCTTCTGCTCCTT
130	TNAC1805	PLUG	F: TTCTTTGCTGGTCGTTTCTTG	7AS 7BS 7DS	60
			R: CCACGGTAATGTAAGGCACAT
131	TNAC1826	PLUG	F: CACATATGATGATGACGGCAAT	7AL 7BL 7DL	60
			R: GGCAGGGAGGAAACTCTACTG
132	TNAC1903	PLUG	F: TCGCTTCTTCTGCTTGTTCTT	7AL 7BL 7DL	60
			R: CTGCTACTAGGCCACCCAAA
133	TNAC1926	PLUG	F: CGTCAGCTACAGCGACATCTA	7AS 7BS 7DS	60
			R: AACTTGAGCAGCGTGGTGTT
134	TNAC1821	PLUG	F: CACTATGGGCTCTTCAATCCA	7AL 7BL 7DL	60
			R: CAGCCAAATAGTGTGCAATCC
135	TNAC1845	PLUG	F: AATGAACAGCTTGCTTTCTGC	7AL 7BL 7DL	60
			R: CAGATGCTCTGGATTTCATGG
