# Supplementary material for: Cytogenetic Analysis and Molecular Marker Development for a New Wheat–Thinopyrum ponticum 1Js (1D) Disomic Substitution Line With Resistance to Stripe Rust and Powdery Mildew
Source: Front Plant Sci. 2020 Aug 21;11:1282. doi: 10.3389/fpls.2020.01282 (PMC7472378; doi:10.3389/fpls.2020.01282)
Supplement: Supplementary Table 3 — 507 specific primers for Th. ponticum. [file Table_3.xls]

## Sheet: Table S3
Supplementary Table 3 507 special primers of Th. ponticum.
No.	marker ID	7182	Th. ponticum	Ps.spicata	Th. elongatum	Th. bessarabicum	Th. intermedium	S. cereale	Ae. geniculata	L. mollis	Ps. huashanica	T. urartu	Ae. tauschii
1	AF-M11	N	-	-	-	-	-	-	-	-	-	-	-
2	AF-M9	N	1	-	1	1	1	-	-	-	-	-	-
3	AF-M316	N	1	1	-	1	1	-	2	1		2
4	AF-M647	N	1	1	1	1	1	2	-	-	-	-	-
5	AF-M2	N	1	1	1	1	1	-	-	-	-	-	-
6	AF-M312	N	1	1			1	2	3	1，3	1,4	-	-
7	AF-M3	N	1	2	3	3	1	4	3	5	6	3	3
8	AF-M510	N	1	2	3	4	5	-	1	6	-	-	-
9	AF-M273	N	-	1	2		3	4	34	4	5	-	-
10	AF-M51	N	1	-	2					3
11	AF-M70	N	1	-	1	1	1	1	12			1	1
12	AF-M685	N	1	1	-	2	1	2	3	4	4	-	5
13	AF-M25	N
14	AF-M171	N	1	1	1	1	1	-	2	2	3	4	5
15	AF-M1001	N	1			1	1	2	-	1	1	--	-
16	AF-M47	N	1	-	-	-	-	-	-	-	-	-	-
17	AF-M296	N	1	-	-	-	-	-	-	-	-	-	-
18	AF-M54	N	1	1	1	-	1	2	-	3	-	-	1,4
19	AF-M33	N	1	1	2	-	1	1	3		-	3	4
20	AF-M1220	N	1	-	-	1	-	-	-		2	-
21	AF-M1161	N	1	2	-	1	3	4	-	-	4	-
22	AF-M28	N	1	1	1	1	2	2	3		-	-	1
23	AF-M794	N	1	1	1	1	1	-	2	3	4	-
24	AF-M471	N	1	12	1	3	1	4	34	1	1	5	6
25	AF-M303	N	1	1	1	1	1	-	-	-	-	1	2
26	AF-M192	N	1	1	1	2	1	2			2	-	3
27	AF-M71	N	1	2	3	2	1	-	234	1	124	2	23
28	AF-M481	0	1	1	1	-	1		0	1	1	0	0,1
29	AF-M525	N	1	1	1	12	1	123	-	123	4	1
30	AF-M34	1	1	1	1	1	-	12	1	1	1	1	1
31	AF-M371	1	12	1	2	-	12	3	4	15	1	1	1
32	AF-M929	N	1	-	1	123	-	2	1	-	-	-	-
33	AF-M675	N	12	13	-		12	2	2	-	24	4
34	AF-M26	N	-	-	-	-	-	-	-	-	-	-	-
35	AF-M48	1	1	1	1	1	1	1	1	2	3	-	-
36	AF-M1081	N	1	-	2	-	-	-	-	3	-	4	3
37	AF-M69	N	1	1	2	2	-	-	3	14	4	3
38	AF-M63	0	1	1	1	1	1	12	1,3			0	4
39	AF-M798		1	123	1	24	12	14	-	14	14	-	-
40	AF-M1177	N	-	-	-	-	-	1		2	-	-	-
41	AF-M473	N	1	1	-	-	1	-	-	-	-	-	-
42	AF-M16	N	1	-	1		-	-	-	-	-	-	-
43	AF-M1044	N	-	-	-	-	-	12	-	-	-	-	-
44	AF-M404	N	-	-	-	-	-	-	-	-	-	-	-
45	AF-M999	N	1	1	1	1	1	1	1	-	12	1	-
46	AF-M969	N	-	-	-	-	-	-	-	-	-	1	-
47	AF-M775	N	1	1	1	1	-	-	-	1	-	-	-
48	AF-M46	N	1	1	1	1	1	-	-	-	-	-	-
49	AF-M305	N	1	-	1	123	123	-		1	1	1	-
50	AF-M176	N	-	-	-	-	-	1	-	-	-	-	-
51	AF-M425	N	1	2	-	-	1	-	-	-	-	-	-
52	AF-M712	N	1	1	1	1	1	-	-	2	12	-	1
53	AF-M216	N	1	-	-	-	-	1	-	-	-	-	-
54	AF-M546	N	1	-	-	-	-	-	-	-	-	-	-
55	AF-M166	N	1	1	12	1	1	-	-	-	-	-	-
56	AF-M36	N	-	-	-	-	-	1	-	-	-	-	-
57	AF-M657	N	1	12	-	-	1	-	-	1	-	-	-
58	AF-M283	N	1	2	1	-	1	-	-	1	-	-	-
59	AF-M551	N	12	34	3	-	-	2	1	4	5	6	1
60	AF-M965	0	1	2	1	-	-	34		15	5	0	1
61	AF-M20	1	1	1	1	1	1	2	12	1	1	1	1
62	AF-M1121	0	1	12	1	1	12	34	5	1	-	0	0
63	AF-M856	N	1	1	1	-		1			2	-	2
64	AF-M155		1		1	-	2	-	2	1	-	-	-
65	AF-M966	N	1	-	1	1	12	-	13		1	-	1
66	AF-M1090	N	1		2	-	2	-	-	-	-	-	-
67	AF-M288	N	12	12	2	2	12	34		5	-	2	2
68	AF-M1184	N	1	1	1	1	1	1	2	2	3	2	4
69	AF-M421	1	1	2	2	3	1	4	3	1	1	1	-
70	AF-M17	0	1	2	0	0	1	1	0		-	-	-
71	AF-M1198	N	1	1	1	1	1	1	1	1	-	-	2
72	AF-M18	1	12	23	12	12	2	2	12	2	2	1	12
73	AF-M1195	N	1	-	-	-	2	-	-	-	-	-	-
74	AF-M1074	N	1	-	-	1	-	-	-	-	-	-	-
75	AF-M175	N	1	1	1	1	1	12	23	4	45	-	4
76	AF-M989	1	-	12	1345	134	13	14	15	12	14	14	12
77	AF-M168	N	12	1	23	34	1	24		12	1	-	124
78	AF-M29		1	2	34	4	1	-	1	5	1	2	2
79	AF-M735	12	34	-	3	3	3	-	3	5	2	23	2
80	AF-M485	N	1	1	-	-	1	2	3	24	-	-	1
81	AF-M927	N	1	1			1	2	23	4	4	1	1
82	AF-M449	N	1	1		1	1	1	-	1	1	1
83	AF-M310	N	-	-		1	-	1	-	2	-	-	-
84	AF-M758	N	1	-	1	1	1	-	-	-	-	-	-
85	AF-M670	N	1	-	1	1	-	2	-	-	-	-	-
86	AF-M550	N
87	AF-M23	N	-	-	-	-	-	1	1	-	-	-	-
88	AF-M831	N	12	13	45		45	6	3		2	-
89	AF-M829	N	-	-	-	-	-	-	-	-	-	-	-
90	AF-M708	1	-	23	4	4	3	-	1	1	-	-	-
91	AF-M12	N	12	2	2	-	3	1	1	1	-	-	1很
92	AF-M1116	N	1	1	12	12	1	3	34	13	1	1	5
93	AF-M37	N	1	1		2	1	1		-	1	1
94	AF-M1196	N	1	2	-	2	-	-	-	-	-	-	-
95	AF-M882	N				1	1	2	1	-	-	-	1
96	AF-M910	N	1	-	-		2	-			-	-	2
97	AF-M435	N	-	-	-	-	-	-	-	-	-	-	-
98	AF-M50	N	-	-	-	-	-	-	-	-	-	-	-
99	AF-M106	N	1	1	12	23	3	3	3	3	3
100	AF-M376
101	AF-M486	N	1	-	2，	2，	2，	2，	1	-	1	-	3
102	AF-M782	N
103	AF-M1016	N	1	1	12	12	1	-	-	2	2	-	134
104	AF-M934	N	1	2	1	1	1	3	1			-	-
105	AF-M64	N	12	3	2	12	3	14	14	1	1	-	-
106	AF-M1088	N	12	-	13	1	1	1	1	14	-	1	13
107	AF-M538	N	1	1	1	1	12	13	34	34	-	4	3
108	AF-M45	N	1	2	12		12	-	1	-	-	-	-
109	AF-M943	N	1	1	-	-	1	1	1	2	-	12	13
110	AF-M360	N	12	-	12	12	1	-	-			-
111	AF-M389	N	1	2	2	1	1	1	2	1	1	2	2
112	AF-M765	N	1	1	12	12	1	2	2	1	2	2	2
113	AF-M832	N	-	-	-	-	-	-	-	-	-	-	-
114	AF-M737	N	1	1	2	3	1	4	4	5	5	4
115	AF-M752	1	2	23	2	2	2	2	4	2	25	2	2
116	AF-M580	1	2	3		1	2	4	15	2	17	4	1
117	AF-M763	123	4	56	4	6	237	4	5	46	1	1	23
118	AF-M666	N	12	23	43	53	1	6	17	67	6	6	62
119	AF-M733		12	34	2	2	3	2	2	2	3	2	5
120	AF-M1107	N	123	3	3	34	13	156	34	1	7	-	5
121	AF-M524	12	34	24	56	7	34	13	13	8	3	1	3
122	AF-M1054	N	-	-	-	1	-	-	-	-	-	-	-
123	AF-M1185	N	-	1	1		2	1	1	1		1	-
124	AF-M1014	N	-	-	-	-	-	-	-	-	-	-	-
125	AF-M571	123	2	45	-	-	2	3	2	2	2	2	-
126	AF-M304	123		4	5	1	13	3	4	5		6	-
127	AF-M98	1	1	1	1	1	1	1	1	1	1	1	1
128	AF-M374	1	2	3	14	-	5	2	5	6	2	2	-
129	AF-M1193	N	-		1	2	2	3	134	5	5	5	3
130	AF-M956	1	1	1	1	1	1	1	1	1	1	1	1
131	AF-M762	1	1	1	1	1	-	-	-	-	-	1	1
132	AF-M622	1	1	-	1	1	-	-	-	-	1	-	-
133	AF-M204	N	12	1	-	-	1	1	1	-	1	1	-
134	AF-M394	1	1	1	1	1	1	1	1	1	1	1	-
135	AF-M27	1	1	2	3	1	1	1	1	1	1	1	14
136	AF-M444	12	-	23	123	-	34	34	3	-	-	-	-
137	AF-M1036	1	1	-	-	1	-	-	-	-	-	-	-
138	AF-M796	N	-	-	-	-	1	1	1	-	-	-	-
139	AF-M356	N	1	1	2	-	145	23	5	6	7	8	2
140	AF-M148	N	1	12	-	1	1	-	3	4	1	-	3
141	AF-M1062	N	1	2	-	1	-	3	3	-	2	-	4
142	AF-M665	N	1	2	1	3	1	4	4	-	-	-	4
143	AF-M59	N	12	3	12	2	2	4	24	5		2	16
144	AF-M954	N	1	-	-	-	-	-	2	2	3	-	4
145	AF-M21	N	1	-	1	1	2	-	-	-	-	-	-
146	AF-M466	N	1	1	1	1	1	1	-	-	-	-	-
147	AF-M811	N	1	-	1	1	-	-	-	1	1	-	-
148	AF-M138	N	1	1	2	1	1	1	-	1	1	1	-
149	AF-M480	N	1	1	1	1	1	-	-	1	-	-	-
150	AF-M158	N	1	-	2	12	-	-	-	2	-	-	-
151	AF-M167	N	1	12	1		34	4	-	2	-	-	-
152	AF-M877	N	12	23	1	12	12		12	1	13		123
153	AF-M1018	N		-	-	-	-	1	-	-	-	-	-
154	AF-M352	12	3	3	2	3	3	3	3	3	3	3	2
155	AF-M843	1	12	2	1	12	12	23	24	2	23	-	2
156	AF-M331	N	1	2	1	3	1	4	34	14	14	-	-
157	AF-M491	N	1	2	1	2	1	3		-	23		45
158	AF-M1082	N	12	1	34	4	1	1	14	5	35	14	14
159	AF-M150	N	1	1	12	1	1	2	234	23	2	-	-
160	AF-M548	N	-	-	1	-	2	3	1	2	3	-	2
161	AF-M957		1	1	-	-	1	1		123	123	-	-
162	AF-M145	N	-	-	1	-	-	2	3	4	4	-	-
163	AF-M860	1	12	12	12	12	3	12	1	1	1	-	1
164	AF-M52	N	1	2	-	-	1	-	-	-	-	-	-
165	AF-M274	N	-	-	-	-	1	2	-	-	-	-	-
166	AF-M372	N	1	1	2	12	1	1	3	-	1	1	1
167	AF-M415	N	1	2	12	3	1	4	-	2	25	6	-
168	AF-M769	N	-	-	-	1	-	2	-	-	-	-	-
169	AF-M14	N	1	1	-	1	1	-	-	-	-	2	3
170	AF-M953	N	1	1	1	1	1	2		1	1	1	1
171	AF-M422	N	-	-	-	-	1	-	-	-	-	-	-
172	AF-M719	N	1	2	1	3	4	56	78910		-	-	1
173	AF-M74	N	-	1	-	-	-	2	-	-	-	-	-
174	AF-M38	N	1	234	-	2	1	5	6	17	1	1	24
175	AF-M1134	N	12	1	13	13	1	3	13	2	4	-	13
176	AF-M1143	N	1	1	-	2	1	2	3	-	-	-	-
177	AF-M830	N	1	23	3	34	1	13	23	3	3	-	3
178	AF-M625	N	1	2		3		4	6	25	2	-	5
179	AF-M354	N	-	-	-	-	1	-	-	-	-	-	-
180	AF-M169	N	12	3	12	1	1	4	25	367	-	-	13
181	AF-M43	N	1	1	1	1	1	1	2	-	3	1	-
182	AF-M789	N	1	1	-	-	1	-	-	1	1	-	-
183	AF-M336	N	1	2	3	4	5	67	-	2	26	-	8
184	AF-M545	N	1	1	-	-	1		-	-	-	-	-
185	AF-M952	N	1		1	2	1	3		4	-		5
186	AF-M137	N	12345	24	3	3	5	1	15	2	2	5	25
187	AF-M61	N	1	-	-	-	1	-	-	-	-	-	-
188	AF-M601	123	1	13	1	1		1	1	34	5	2	16
189	AF-M62	N	12	1	12	1	13	4	2	15	5	2	1
190	AF-M297	N	1	1	12	-	1	-	-	3	1	-	-
191	AF-M108	N	-	-	-	-	-	1	-	-	-	-	-
192	AF-M1057	N	1	2	1	-	1	-	-	3	-	-	-
193	AF-M992	123	124	5	26	57	68	5	6	7	1	6	1
194	AF-M828	N	-	-	-	-	-	1	-	-	-	-	-
195	AF-M1189	N	1	-	1	-	-	-	-	-	-	-	-
196	AF-M58	N	1	-	1	-	-	-	-	1	1	-	-
197	AF-M642	N	-	-	-	-	-	-	-	-	-	1	2
198	AF-M40	N	1	1	1	2	-	1	-	1	1	-	-
199	AF-M402	N	-	-	-	-	-	-	-	-	-	-	-
200	AF-M82	N	1	-	-	1	1	-	-	-	-	-	-
201	AF-M888	N	1	-	-	-	-	-	-	-	-	-	-
202	AF-M233	N	-	-	-	-	-	-	1	-	-	-	-
203	AF-M848	N	1	2	-	-	-	-	-	-	-	-	-
204	AF-M90	N	1	-	2	3	-	-	2	3	-	4	3
205	AF-M342	N	1	-	-	-	1	-	-	1	1	-	-
206	AF-M544	N	1	-	1	1	-	-	2	-	-	-	-
207	AF-M1110	N	1	-	-	-	1	-	-	12	-	-	-
208	AF-M866	N	1	-	-	-	-	-	-	-	-	-	-
209	AF-M909	N	2	-	-	-	-	-	-	-	-	-	-
210	AF-M668	N	1	2	-	-	1	-	1	-	3	-	1
211	AF-M846	N	1	2	1	3	1	3	2	4	5	1	35
212	AF-M629	N	1	23	4	4	1	3	4	56	-	7	7
213	AF-M1092	1	2	3	-	-	34	24	4	15	1	-	25
214	AF-M281	N		1			23	4	56	7	47	-	4
215	AF-M606	N	1	1	1	123	1	4	4	35	1	4	5
216	AF-M76	N	-	-	-	-	-	1	12	3	-	-	-
217	AF-M1056	N	1	1	-	2	1	-	-	-	2	-	-
218	AF-M541	N	-	-	-	-	-	-	-	-	-	-	-
219	AF-M626	N	-	1	1	1	1	1	-	1	1	1	1
220	AF-M162	N	12	1	1	1	1	2	1	3	4	1	1
221	AF-M717	N	12	1	1	1	1	2	1	1	3	1	1
222	AF-M918	N	1	2	-	-	-	-	-	-	-	-	-
223	AF-M570	N	12	-	-	3	-	4	1	5	-	-	-
224	AF-M214	N	1	1	-	-	1	-	-	-	-	-	-
225	AF-M593	N	12	12	1	1	13	4	12	4	12	-	4
226	AF-M309	N	1	-	-	-	-	-	-	1	1	-	-
227	AF-M357	N	12	13	4	4		2	4	2	2	2	2
228	AF-M578	N	1	-	-	-	1	-	-	-	-	2	-
229	AF-M576	N	-	-	-	-	-	-	-	-	1	-	-
230	AF-M250	N		1	2	2	3	2		23	2	-	-
231	AF-M1179	N	1	1	12	1	-	34	1	1	4	-	12
232	AF-M1073	N	1	12	1	1	13	3	3	-	4	-	-
233	AF-M464	N	-	1	-	2	-	3	-	-	-	-	-
234	AF-M1020	N	-	-	-	-	-	1	-	-	-	-	-
235	AF-M523	N	-	-	-	-	-	-	-	-	-	-	-
236	AF-M267	N	1	-	-	-	-	-	-	-	-	-	-
237	AF-M1183	N	-	-	-	-	1	-	-	-	-	-	-
238	AF-M445	N	-	-	-	-	-	-	-	-	-	-	-
239	AF-M327	N	1	1	2		-	1	13	45	5	1	1
240	AF-M284	N	-	-	-	-	-	1	-	-	-	-	-
241	AF-M1060	N	12	-	1	3	-	-	-	-	-	-	-
242	AF-M806	N	-	-	-	-	-	-	-	-	-	-	-
243	AF-M337	N	1	2	-	-	-	1	-	-	-	-	-
244	AF-M84	N	-	-	-	-	-	-	-	-	-	-	-
245	AF-M365	N	1	-	-	-	1	-	-	-	-	-	-
246	AF-M609	N	1	1	-	-	1	-	-	-	-	-	-
247	AF-M779	N	1	1	1	1	1	12	3	1	1	2	1
248	AF-M604	N	1	-	-	-	1	-	-	-	-	-	-
249	AF-M437	N	12	-	2	-	-	1	-	-	-	-	-
250	AF-M451	N	-	-	-	-	-	-	-	-	-	-	-
251	AF-M869	1	-	-	-	-	1	1	1	1	2	1	1
252	AF-M72	N	-	-	-	1	2	23	34	5	5	-
253	AF-M958	1	2	-	-	3	14	-	-	5	3	5	35
254	AF-M505	N	-	-	-	-	-	1	1	-	1	1	-
255	AF-M660	N	-	1	-	-	-	-	-	-	2	-	2
256	AF-M640	1	-	-	-	12	23	1	1	3	3	2	1
257	AF-M1214	N	-	-	-	12	2	2	2	2	-	23	23
258	AF-M1042	1	1	2			3	3	1	1	-	14	1
259	AF-M102	N	1
260	AF-M417	N	12	13	12	2	12	-	2	1	1	-	4
261	AF-M277	N	1	12	2	1	-	1	2	-	12	2	3
262	AF-M1097	N					1	2	3	24	-	-	-
263	AF-M403	N	1	2	1		13	3	3	1	1	-	2
264	AF-M894	N	1	-	1	-	2	2	3	-	-	-	-
265	AF-M134	N	1	23	14	1	15	2	14	4	2	1	-
266	AF-M1165	N	1	1	1	-	1	-	-	-	-	-	-
267	AF-M933	N	1	1	-	-	1	-	-	-	-	-	-
268	AF-M484	N	1	-	-	-	-	1	-	-	-	-	-
269	AF-M740	N	-	-	-	-	-	-	-	-	-	-	-
270	AF-M939	N	1	1	1	1	1	1	-	1	-	1	1
271	AF-M44	N	-	-	-	-	-	1	-	-	-	-	-
272	AF-M1136	N	1	1	-	-	-	-	1	1	-	-	-
273	AF-M998	N	-	1	-	-	-	2	-	-	-	-	-
274	AF-M1140	N	-	-	-	-	-	-	-	-	-	-	-
275	AF-M870	N	-	-	-	1	1	-	1	-	-	-	-
276	AF-M531	N	-	-	12	12	-	2	-	-	3	-	-
277	AF-M981	N	-	-	-	-	-	-	-	-	-	-	-
278	AF-M1119	N	1	1	-	-	1	-	-	-	-	-	-
279	AF-M132	N	1	-	-	-	-	-	-	-	2	-	-
280	AF-M131	N	1	-	-	-	-	-	-	-	-	-	-
281	AF-M1190	N	-	1	-	-	-	-	-	-	-	-	-
282	AF-M526	N	1	1	-	-	1	23	-	1	-	-	-
283	AF-M96	N	1	2	-	-	-	-	3	2	-	-	1
284	AF-M1045	N	-	-	-	-	-	1	-	-	-	-	-
285	AF-M269	N	1	1	1	1	1	1	1	1	1	1	1
286	AF-M109	N	1	1	-	2	-	-	-	2	-	-	-
287	AF-M144	N	1	1	-	-	1	-	-	1	1	1	1
288	AF-M572	N	1	1	-	1	1	1	1	1	1	1	1
289	AF-M1212	N	-	1	23	3	4	-	2	-	-	-	-
290	AF-M676	N	1	1	2	-	1	-	-	34	4	-	5
291	AF-M487	N	1	1	-	-	-	-	-	-	-	-	-
292	AF-M569	N	-	-	-	1	-	1	-	-	-	-	-
293	AF-M857	N	1	1	-	-	1	1	1	1	1	1	1
294	AF-M795	N	1	12	3	1	1	45	-	5	4	-	-
295	AF-M265	N	1	1	-	-	-	-	-	-	-	-	1
296	AF-M1153	N	-	-	-	-	-	-	-	-	-	-	-
297	AF-M703	N	-	-	-	-	-	-	1	-	-	-	-
298	AF-M659	N	1	2	1	-	-	3	45	6	-	-	1
299	AF-M931	N	12	-	1	2	1	12	3	1	13	2	13
300	AF-M729	N	-	1	1	-	2	3	4	1	2	-	2
301	AF-M189	N	1	1	1	-	1	-	-	-	-	-	-
302	AF-M529	N	1	23	4	1	-	-	2	2	2	-	-
303	AF-M314	N	1	2	3	3	24	1	-	1	-	-	2
304	AF-M125	N	1	-	1	1	1	-	1	1	1	-	1
305	AF-M1169	N	-	-	1	-	-	-	-	-	-	-	-
306	AF-M311	N	12	-	-	3	-	4	-	-	-	-	4
307	AF-M1109	N	1	1	-	-	-	-	-	-	-	-	-
308	AF-M511	N	1	1	-	-	-	-	-	-	-	-	-
309	AF-M1211	N	-	-	-	-	-	1	-	1	-	-	-
310	AF-M761	N	123	1	2	2	1	-	-	1	1	-	2
311	AF-M727	N	1	12	3	12	13	13	3	3	-	3	-
312	AF-M377	N	1	1	1	1	-	1	-	-	-	-	-
313	AF-M835	N	1	-	-	-	-	-	-	-	-	-	-
314	AF-M993	1	2	-	-	-	-	-	2	3	1	-	-
315	AF-M1133	N	123	23	1	13	12	1	-	4	5	-	6
316	AF-M1118	N	1	-	-	-	1	-	-	-	-	-	-
317	AF-M426	N	-	-	1	-	2	2	-	-	-	3	-
318	AF-M767	1	1	-	1	1	1	23	456	78	57	-	-
319	AF-M784	N	1	1	1	1	1	-	2	2	1	-	-
320	AF-M1029	N	12	1	2	2	3	2	3	1	1	-	2
321	AF-M1181	N	1	1	1	-	1	-	2	-	-	-	3
322	AF-M940	N	1	-	-	-	2	3	-	4	-	-	-
323	AF-M732	N	-	-	-	-	-	-	-	-	-	-	-
324	AF-M230	N	-	-	-	-	-	-	-	-	-	-	-
325	AF-M429	N	1	-	-	-	-	-	-	-	-	-	-
326	AF-M1148	N	1	1	2	-	1	3	-	1	-	-	-
327	AF-M605	N	1	1	-	1	1	-	-	-	-	-	-
328	AF-M959	N	1	1	1	-	1	-	-	-	-	-	-
329	AF-M603	N	1	-	-	-	-	1	-	-	-	-	-
330	AF-M880	N	-	1	1	1	-	1	2	-	-	-	-
331	AF-M436	1						12	2	3	4	-	-
332	AF-M405	1	1	1	1	1	1	12	1	1	-	-	1
333	AF-M636	N	12	13	2	23	-	2	3	-	-	-	3
334	AF-M949	N	1	-	2	-	1	3		4	-	-	1
335	AF-M1146	1	1	1	1	1	12	3	3	3	-	-	1
336	AF-M1065	N	1	-	2	-	3	3	-	-	-	-	-
337	AF-M396	1	2	2	23	2	2	1	24	1	4	1	2
338	AF-M79	N	-	12	3	45	36	-	-	7	-	-	2
339	AF-M423	N	1	12	-	-	34	-	1	2	-	-	-
340	AF-M723	N	1	-	1	1	-	-	-	-	-	-	-
341	AF-M1127	N	1	3	-	-	-	1	-	1	2	-	1
342	AF-M970	N	-	1	2	1	3	-	45	67	8	-	-
343	AF-M254	N	1	-	-	-	-	-	-	-	-	1	-
344	AF-M465	N	1		2	-	2	-	-	-	3	-	4
345	AF-M507	1	1	123	1	1	1	-	1	-	-	1	-
346	AF-M518	N	12	3	2	4	-	-	-	-	-	-	-
347	AF-M964	N	12	-	3	4	-	-	5	1	-	-	-
348	AF-M1096	N	1	-	1	1	-	-	-	-	-	-	-
349	AF-M211	12	3	3	3	3	3	-	4	5	3	13	-
350	AF-M497	1	1	-	-	-	1	-	-	1	1	-	-
351	AF-M292	N	-	1	4	-	-	2	-	3	-	-	-
352	AF-M460	N	1	-	-	-	1	1	1	-	-	1	-
353	AF-M478	N	1	1	-	-	-	1	-	-	-	-	-
354	AF-M1219	N	12	1	2	1	-	-	-	1	1	-	-
355	AF-M370	N	1	1	-	-	1	-	-	-	-	-	-
356	AF-M521	N	1	1	2	12	1	-	-	-	-	1	-
357	AF-M340	N	1	-	1	1	-	1	-	2	2	-	-
358	AF-M715	N		12	-	3	34	-	-	56	35	-	-
359	AF-M1008	N	-	12	-	-	-	1	-	-	-	-	-
360	AF-M343	N	-	-	-	-	-	-	-	-	-	-	-
361	AF-M673	N	-	-	-	-	-	-	-	-	-	-	-
362	AF-M725	N	1	1	1	12	12	3	-	45	6	1	-
363	AF-M746	N	-	-	1	2	3	-	-	3	-	-	-
364	AF-M1037	N	1	-	-	-	-	-	-	-	-	1	-
365	AF-M680	N	1	23	4	45	46	-	-	-	-	1	-
366	AF-M654	N	-	1	1	1	-	-	-	2	-	1	-
367	AF-M655	N	-	-	-	-	-	1	-	-	-	-	-
368	AF-M781	N	-	12	-	-	-	3	-	1	-	-	-
369	AF-M871	N	-	-	-	-	-	1	-	-	-	-	-
370	AF-M887	N	-	1	23	2	-	1	12	1	-	-	-
371	AF-M1186	1	2	2	-	1	2	-	2	3	-	3	4
372	AF-M962	1	1	2		2	2	13	1	4	-	1	1
373	AF-M499	N	-	-	-	-	1	2	-	-	-	-	-
374	AF-M456	N	1	1	-	-	-	-	-	-	-	-	-
375	AF-M432	1	123	2	2	2	1	2	1	3	3	1	1
376	AF-M664	N	1	-	-	-	2	-	-	-	-	3	-
377	AF-M743	N	1	12	1	1	12	-	-	12	2	-	-
378	AF-M881	N	12	34	4	1	1	2	-	24	-	-	-
379	AF-M639	12	3	3	24	4	3	-	2	5	67	3	-
380	AF-M272	N	-	-	-	-	1	-	-	-	-	-	-
381	AF-M817	N	1	-	-	-	12	-	1	-	-	-	-
382	AF-M836	N	-	1	-	-	-	1	2	-	-	-	-
383	AF-M814	N	-	-	-	-	-	-	-	-	-	-	-
384	AF-M574	N	1	1	-	-	1	-	-	1	1	-	-
385	AF-M997	N	1	1	-	-	-	-	-	-	-	-	-
386	AF-M149	N	1	1	1	-	1	2	-	3	3	-	-
387	AF-M1000	1		2	-	-	2	-	-	-	-	2	-
388	AF-M837	N		1				1
389	AF-M446	N	12	13	12	12	1	-	1	2	-	1	-
390	AF-M693	N	1	-	1	-	-	-	-	-	-	1	-
391	AF-M318	N	1	1	1	1	1	1			-	1	2
392	AF-M919	N	-	1	123	-	4	3	3	-	-	-	-
393	AF-M191	N	1	1		-	1	1	-	-	-	-	-
394	AF-M409	1	1	1	2	23	1	-	1	-	-	1	-
395	AF-M100	1	2	23	24	34	2	-	5	13	2	-	-
396	AF-M513	N	1	23	4	4	25	-	3	45	46	37	8
397	AF-M710	N	1	12	-	-	1	-	-	-	-	1	-
398	AF-M777	N	-	1	-	-	12	-	-	-	3	4	5
399	AF-M1076	N		1	2	-	3	-	-	-	-	-	-
400	AF-M321	N	1	2	1	1	2	-	-	2	-	1	12
401	AF-M1075	N	-	-	1	-	2	-	-	-	-	-	-
402	AF-M674	N	1	2	-	2	-	-	-	1	2	-	-
403	AF-M516	N	1	-	-	-	1	-	-	-	-	-	-
404	AF-M804	N	-	1	-	-	-	-	2	-	2	-	-
405	AF-M1048	N	1	12	3	-	3	1	1	-	-	-	-
406	AF-M907	N	-	1	-	-	1	1	-	-	-	1	-
407	AF-M558	N	1	2	2	2	2	-	-	-	-	1	-
408	AF-M824	N	-	-	-	1	-	2	-	-	-	-	2
409	AF-M536	N	1	23	4	4	1	-	3		1	1	-
410	AF-M1091	N	-	-	-	-	-	-	-	-	-	-	-
411	AF-M617	N	-	-	-	-	-	-	-	-	-	-	-
412	AF-M589	N	1	2	-	-	-	-	-	-	-	1	-
413	AF-M1125	N	-	-	-	1	2	-	4	3	-	1	-
414	AF-M257	N	-	-	-	-	-	-	-	-	-	-	-
415	AF-M649	N	1	23	4		1	-	2	15	16	1	-
416	AF-M440	N	1	-	1	1	2	-	-	1	-	1	2
417	AF-M1162	N	-	-	-	1	-	-	-	-	-	-	-
418	AF-M182	N	1	-	-	2	13	1	2	1	1	1	1
419	AF-M1167	N	1	-	-	-	-	-	-	-	-	-	2
420	AF-M201	N	1	23	24	25	36	-	-	5	4	-	4
421	AF-M587	N	1	-	1	-	23	-	2	-	-	-	-
422	AF-M634	N	1	1	1	1	2	-	-	3	12	-	-
423	AF-M78	1	1	123	1	1	1	-	1	4	3	1	1
424	AF-M406	N	1	-	-	-	-	-	-	2	-	2	-
425	AF-M123	N	1	2	1	2	1	1	-	1	-	-	-
426	AF-M876	1	2	-	3	1	3	-	1	2	45	1	16
427	AF-M197	N	12	1	2	2	1	-	-	34	4	-	-
428	AF-M326	N	123	1	1	1	4	-	-		2	3	3
429	AF-M92	N	-	-	1	1	-	-	12	-	-	2	-
430	AF-M324	N	-	-	1	1	-	-	-	1	-	-	-
431	AF-M520	N	-	-	-	-	-	-	-	-	-	-	-
432	AF-M983	N	-	-	-	-	-	-	-	-	-	-	-
433	AF-M174	N	-	-	-	-	-	-	-	-	-	-	-
434	AF-M849	N	-	-	1	-	-	2	-	1	-	-	-
435	AF-M838	N	-	-	-	-	-	-	-	-	-	-	-
436	AF-M984	N	-	-	-	-	1	-	-	-	-	1	-
437	AF-M428	N	1	12	1	-	-	-	-	3	-	-	-
438	AF-M845	N	-	1	2	-	3	-	-	23	14	34	3
439	AF-M475	N	1	-	1	-	1	-	-	-	2	-	-
440	AF-M302	N	1	23	4	4	1	-	-	-	-	1	4
441	AF-M228	N	-	1	-	-	-	-	-	-	-	-	-
442	AF-M1199	N	1	-	-	-	-	-	-	1	-	-	-
443	AF-M187	12	3	3	12	2	3	-	2	3	2	2	-
444	AF-M501	N	1	2	-	-	1	-	3	-	-	-	-
445	AF-M293	1	12	3	12	1	-	-	-	4	5	1	1
446	AF-M1187	N	-	-	-	-	1	-	-	1	2	-	-
447	AF-M1066	N	1	2	-	-	-	-	2	3	3	2	1
448	AF-M859	N	-	-	-	-	-	-	-	-	-	-	-
449	AF-M889	N	1	-	1	1	1	-	-	-	-	-	-
450	AF-M1031	N	1	1	1	1	1	-	-	-	-	1	-
451	AF-M479	N	1	1	-	1	1	-	-	-	-	1	-
452	AF-M567	N	-	1	2	3	4	-	-	5	6	5	-
453	AF-M1210	N	1	1	1	1	1	-	-	1	-	1	1
454	AF-M493	N	-	1	-	2	-	-	-	3	-	-	45
455	AF-M1131	N	1	2	3	1	13	-	-	-	3	1	4
456	AF-M469	N	1	-	-	2	-	3	-	24	-	-	5
457	AF-M557	N	-	-	-	-	-	-	1	-	-	-	-
458	AF-M868	N	1	2	-	-	3	-	1	4	4	4	-
459	AF-M555	N	-	-	-	-	1	-	-	-	-	-	-
460	AF-M332	N	1	-	-	-	2	-	-	-	-	-	-
461	AF-M378	N	-	1	-	1	-	-	-	-	1	-	-
462	AF-M1191	N		1	2	3	1	-	-	34	35	2	2
463	AF-M315	N	12	12	2	1	1	-	1	3	4	4	-
464	AF-M1108	N	1	1	1	1	1	-	2	1	1	1	-
465	AF-M861	N	12	3	34	3	3	-	5	3	-	-	-
466	AF-M359	N	-	-	-	-	1	-	-	-	-	-	-
467	AF-M742	N	-	-	1	1	-	2	2	-	-	2	-
468	AF-M1168	N	1	-	1	1	-	-	-	-	-	-	-
469	AF-M1077	N	12	234		4	12	-	5	6	-	2	24
470	AF-M434	N	12	2	23	12	12	1	1	4	-	2	2
471	AF-M1105	N	1	1	1	1	1	-	-	-	-	1	-
472	AF-M900	N	1	1	2	2	3	-	-	-	3	3	23
473	AF-M235	N	-	-	-	-	-	-	-	-	-	-	-
474	AF-M1209	N	1	1	1	1	-	1	-	2	1	1	-
475	AF-M333	N	1	1	2	3	1	-	-	4	-	1	-
476	AF-M556	N	-	12	-	-	3	4	-	-	4	-	-
477	AF-M741	N	-	1	12	13	1	-	4	4	4	-	5
478	AF-M114	N	1	1	2	-	1	-	-	-	-	-	-
479	AF-M239	N	1	2	1	1	3	-	-		-	1	3
480	AF-M1104	N	1	1	1	1	1	-	-	1	-	1	-
481	AF-M136	N	-	1	1	1	2	-	-	-	-	2	-
482	AF-M500	1	12	-	12	1	12	-	1	2	3	-	-
483	AF-M1061	N	1	1	1	-	1	-	-	2	-	1	-
484	AF-M120	N	12	23	12	12	1	-	-	124	14	12	25
485	AF-M184	N	-	-	-	-	-	-	-	-	-	-	-
486	AF-M328	N	1	1	1	1	1	-	-	-	-	1	-
487	AF-M899	N	-	-	-	-	1	-	-	1	-	-	-
488	AF-M439	N	1	12	1	1	1	-	-	3	4	13	1
489	AF-M249	N	-	1	-	-	-	-	-	2	1	-	2
490	AF-M508	N	12	2	23	24	15	-	-	1	6	1	-
491	AF-M961	N	1	-	-	-	1	-	-	1	1	1	-
492	AF-M1145	N	1	23	456	37	78	-	10	7	7	1	79
493	AF-M1112	4	4	1	4	4	24	3	4	-	-	4	4
494	AF-M947	N	1	1	2	2	1	-	-	34	34	1	2
495	AF-M330	N	-	12	3	12	4	-	15	6	7	2	3
496	AF-M195	1	-	2	13	13	-	4	-	5	-	-	-
497	AF-M818	1	1	23	4	12	5	1	-	16	1	1	-
498	AF-M1079	N	-	1	2	2	2	-	-	-	-	-	-
499	AF-M462	N	1	-	-	2	1	-	-	-	-	1	-
500	AF-M942	N	1	1	1	1	1	-	-	-	-	-	-
501	AF-M565	N	12	2	-	3	-	-	-	14	5	12	-
502	AF-M212	N	1	1	1	-	1	-	-	1	-	1	1
503	AF-M1027	1	1	1	2	2	1	-	1	3	45	14	1
504	AF-M188	N	1	12	-	-	-	-	-	3	-	13	-
505	AF-M810	N	-	-	-	-	-	-	-	-	-	-	-
506	AF-M562	N	-	-	-	-	-	-	-	-	-	-	-
507	AF-M892	N	-	-	-	-	-	-	-	-	-	-	-
	“N”refer to no bands; "-"refer to no data; different numbers erfer to different special bands; yellow background means special markers to wheat-related species.
