# Supplementary material for: Cytogenetic Analysis and Molecular Marker Development for a New Wheat–Thinopyrum ponticum 1Js (1D) Disomic Substitution Line With Resistance to Stripe Rust and Powdery Mildew
Source: Front Plant Sci. 2020 Aug 21;11:1282. doi: 10.3389/fpls.2020.01282 (PMC7472378; doi:10.3389/fpls.2020.01282)
Supplement: Supplementary Table 4 — The number of specific markers for each wheat relative species. [file Table_4.xls]

## Sheet: Table S4
Supplementary Table 4 The number of specific markers for each wheat relative species.
Material	No. of special markers	markerID
Ps. huashanica	51	AF-M1027 AF-M1073 AF-M1107 AF-M1127 AF-M1133 AF-M1134 AF-M1184 AF-M1187 AF-M1191 AF-M1220 AF-M132 AF-M162 AF-M171 AF-M175 AF-M273 AF-M293 AF-M3 AF-M312 AF-M330 AF-M356 AF-M43 AF-M436 AF-M439 AF-M465 AF-M475 AF-M48 AF-M500 AF-M508 AF-M513 AF-M525 AF-M531 AF-M551 AF-M565 AF-M567 AF-M576 AF-M580 AF-M601 AF-M639 AF-M649 AF-M668 AF-M717 AF-M725 AF-M752 AF-M777 AF-M794 AF-M869 AF-M876 AF-M954 AF-M970 A…
T. urartu	17	AF-M171 AF-M1042 AF-M1081 AF-M14 AF-M304 AF-M356 AF-M415 AF-M426 AF-M471 AF-M513 AF-M551 AF-M578 AF-M642 AF-M664 AF-M777 AF-M90 AF-M969
Ae. tauschii	43	AF-M303 AF-M1016 AF-M1062 AF-M1116 AF-M1131 AF-M1133 AF-M1145 AF-M1167 AF-M1181 AF-M1184 AF-M1186 AF-M1198 AF-M120 AF-M14 AF-M171 AF-M192 AF-M27 AF-M277 AF-M318 AF-M33 AF-M336 AF-M417 AF-M465 AF-M469 AF-M471 AF-M486 AF-M491 AF-M493 AF-M513 AF-M54 AF-M59 AF-M601 AF-M63 AF-M642 AF-M676 AF-M685 AF-M733 AF-M741 AF-M777 AF-M876 AF-M943 AF-M952 AF-M954
L. mollis	70	AF-M3 AF-M1027 AF-M1057 AF-M1061 AF-M1077 AF-M1088 AF-M1097 AF-M1110 AF-M1125 AF-M1133 AF-M1177 AF-M1191 AF-M1209 AF-M148 AF-M162 AF-M169 AF-M195 AF-M211 AF-M288 AF-M29 AF-M292 AF-M293 AF-M297 AF-M310 AF-M315 AF-M327 AF-M330 AF-M333 AF-M356 AF-M371 AF-M374 AF-M38 AF-M428 AF-M434 AF-M436 AF-M469 AF-M48 AF-M485 AF-M493 AF-M51 AF-M510 AF-M524 AF-M54 AF-M565 AF-M570 AF-M59 AF-M601 AF-M629 AF-M634 AF-…
Ae. geniculata	54	AF-M100 AF-M1077 AF-M1097 AF-M1108 AF-M1116 AF-M1121 AF-M1125 AF-M1143 AF-M1145 AF-M1181 AF-M1193 AF-M145 AF-M150 AF-M169 AF-M175 AF-M211 AF-M233 AF-M28 AF-M281 AF-M327 AF-M330 AF-M371 AF-M372 AF-M38 AF-M43 AF-M485 AF-M501 AF-M544 AF-M557 AF-M580 AF-M625 AF-M63 AF-M659 AF-M685 AF-M70 AF-M703 AF-M719 AF-M72 AF-M729 AF-M752 AF-M76 AF-M767 AF-M779 AF-M794 AF-M836 AF-M843 AF-M861 AF-M880 AF-M894 AF-M…
S. cereale	67	AF-M1001 AF-M1018 AF-M1020 AF-M1044 AF-M1045 AF-M108 AF-M1107 AF-M1112 AF-M1121 AF-M1148 AF-M1177 AF-M1179 AF-M145 AF-M149 AF-M169 AF-M176 AF-M195 AF-M274 AF-M284 AF-M288 AF-M292 AF-M3 AF-M312 AF-M336 AF-M34 AF-M356 AF-M36 AF-M371 AF-M38 AF-M405 AF-M415 AF-M421 AF-M44 AF-M464 AF-M469 AF-M499 AF-M526 AF-M54 AF-M570 AF-M571 AF-M62 AF-M625 AF-M63 AF-M647 AF-M655 AF-M659 AF-M670 AF-M719 AF-M725 AF-M7…
Th. intermedium	57	AF-M1075 AF-M1076 AF-M1097 AF-M1112 AF-M1125 AF-M1145 AF-M1146 AF-M1161 AF-M1183 AF-M1185 AF-M1195 AF-M12 AF-M1212 AF-M134 AF-M167 AF-M182 AF-M201 AF-M21 AF-M272 AF-M274 AF-M281 AF-M314 AF-M326 AF-M330 AF-M332 AF-M336 AF-M354 AF-M356 AF-M359 AF-M422 AF-M423 AF-M499 AF-M508 AF-M510 AF-M538 AF-M555 AF-M556 AF-M567 AF-M587 AF-M593 AF-M62 AF-M664 AF-M680 AF-M715 AF-M719 AF-M777 AF-M79 AF-M817 AF-M818…
Th. bessarabicum	38	AF-M510 AF-M1054 AF-M1060 AF-M1162 AF-M1214 AF-M311 AF-M333 AF-M336 AF-M37 AF-M40 AF-M409 AF-M415 AF-M462 AF-M464 AF-M493 AF-M508 AF-M518 AF-M524 AF-M565 AF-M567 AF-M570 AF-M606 AF-M625 AF-M665 AF-M666 AF-M680 AF-M719 AF-M72 AF-M737 AF-M741 AF-M746 AF-M769 AF-M79 AF-M824 AF-M830 AF-M929 AF-M952 AF-M964
Th. elongatum	45	AF-M145 AF-M1065 AF-M1075 AF-M1076 AF-M1081 AF-M114 AF-M1145 AF-M1148 AF-M1169 AF-M138 AF-M166 AF-M27 AF-M273 AF-M29 AF-M292 AF-M297 AF-M327 AF-M33 AF-M333 AF-M336 AF-M374 AF-M396 AF-M426 AF-M434 AF-M508 AF-M51 AF-M510 AF-M524 AF-M529 AF-M567 AF-M649 AF-M666 AF-M676 AF-M737 AF-M741 AF-M746 AF-M795 AF-M818 AF-M849 AF-M861 AF-M887 AF-M919 AF-M949 AF-M964 AF-M970
Ps.spicata	89	AF-M3 AF-M273 AF-M1008 AF-M1042 AF-M1048 AF-M1057 AF-M1073 AF-M1076 AF-M1077 AF-M1079 AF-M1112 AF-M1127 AF-M1131 AF-M1145 AF-M1161 AF-M1190 AF-M120 AF-M1212 AF-M134 AF-M14 AF-M17 AF-M18 AF-M188 AF-M195 AF-M228 AF-M239 AF-M250 AF-M27 AF-M281 AF-M283 AF-M292 AF-M293 AF-M302 AF-M331 AF-M337 AF-M357 AF-M374AF-M38 AF-M41 AF-M425 AF-M428 AF-M439 AF-M446 AF-M464 AF-M471 AF-M493AF-M501 AF-M507 AF-M510 AF…
Th. ponticum	49	AF-M102 AF-M1060 AF-M1065 AF-M1081 AF-M1082 AF-M1088 AF-M1090 AF-M1107 AF-M1167 AF-M1195 AF-M1196 AF-M131 AF-M132 AF-M201 AF-M204 AF-M267 AF-M296 AF-M311 AF-M332 AF-M336 AF-M406 AF-M429 AF-M465 AF-M469 AF-M47 AF-M51 AF-M513 AF-M518 AF-M546 AF-M570 AF-M625 AF-M664 AF-M733 AF-M735 AF-M761 AF-M835 AF-M848 AF-M861 AF-M866 AF-M888 AF-M90 AF-M909 AF-M910 AF-M918 AF-M940 AF-M954 AF-M958 AF-M964 AF-M992
